# Supplementary material for: Autophagy regulates fatty acid availability for oxidative phosphorylation through mitochondria-endoplasmic reticulum contact sites
Source: Nat Commun. 2020 Aug 13;11:4056. doi: 10.1038/s41467-020-17882-2 (PMC7426880; doi:10.1038/s41467-020-17882-2)
Supplement: Supplementary file 4 — Source Data [file 41467_2020_17882_MOESM4_ESM.xlsx]

## Sheet: Figure 1a 
Figure 1a	Basal OCR
			MOLM14	MOLM Etx	U937	U937 Etx	AML	AML Etx	Healthy	Healthy Etx
			100	40.64	100	85.48	100	45	100	86
			100	78.9	100	84.81	100	71.8	100	96
			100	28.52	100	70.81	100	81.7	100	92.5
			100	77.02	100	51.25	100	62.01	100	88.9
			100	88.54	100	62.6			100	99.3
			100	32.51	100	46.76			100	79.6
			100	49.29	100	78.46
			100	11.88
			100	46.42
			100	27.57
			100	81.82
		CD34							100	84
		CD34							100	85
		CD34							100	93

## Sheet: Figure 1c
Figure 1c	Nber of bodipy dots
		MOLM14	MOLM14 3MA	U937	U937 3MA	AML	AML 3MA	Healthy	Healthy 3MA
		1.4519	3.16499	0.174342	2.50113	0.29	0.72	0.336561	0.04
		1.7657	3.1967	0.289	4.75	0.04	0.08	0.176608	0
		0.870065	2.83612	0.08	6.335	0.36	1.16	0.379902	0.335641
				0.104889	0.801209	0.57	0.55	0.009091	0.221026
						0.25	0.34	0.311111	0.095385
						0.1	0.17	3.69	0
						0.7	0.91	0.622	0.31
						0.44	1.15
						0.027	0.025
						2.083	3.2218

## Sheet: Figure 1d
Figure 1d	Area of bodipy dots
		MOLM14	MOLM14 3MA	U937	U937 3MA	AML	AML 3MA	Healthy	Healthy 3MA
		0.549031	2.38227	0.10498	2.22939	0.061	0.324	0.056901	0.0062
		1.06836	3.32062	0.046	1.644	0.001	0.014	0.032127	0
		0.538115	1.96689	0.015	3.811	0.23	0.23	0.046133	0.075323
				0.013299	0.233255	0.25	0.32	0.001109	0.043254
						0.07	0.18	0.072194	0.008513
						0.0218	0.018	0.6912	0
						0.14	0.13	0.476	0.191
						0.212	0.649
						0.0009	0.0038
						0.00072	0.516

## Sheet: Figure 1f
Figure 1f	Nber of bodipy dots
			shCtrlDox	shATG12Dox	siCtrl	siBec
			0.934365	1.23014	0.602	0.974
			0.289777	1.48966	0.299263	1.15722
			0.689312	1.1562	0.023	1.7

## Sheet: Figure 1g
Figure 1g	Area of bodipy dots
			shCtrlDox	shATG12Dox	siCtrl	siBec
			0.15663	0.27	0.11	0.33
			0.0594	0.75	0.0751	0.844279
			0.200616	0.75	0.00072	0.516

## Sheet: Figure 1h
Figure 1h	Triglycerides (ratio to neutral lipids)
				MOLM14 Ctrl	MOLM 3MA	U937 Ctrl	U937 3MA
				0.114359	0.43737	0.0474499	0.290053
				0.153274	0.466668	0.17042	0.451968
				0.179251	0.411365	0.0179612	0.135838
						0.03	0.076
						0.177224	0.369366

## Sheet: Figure 1i
Figure 1i	FAO (% inhibition)
		shCtrl	shATG12
		100	79.55
		100	64.95
		100	61.53

## Sheet: Figure 1j
Figure 1j	Basal OCR
		MOLM Ctrl	MOLM 3 MA	U937	U937 3MA
		178.546	26.0951	145.6	93.4
		124.549	75.9982	107.1	53.1
		191.184	51.2013	145.4	114.9
				108.7	72.5
				122.5	93.9
				151.8	60.4

## Sheet: Figure 1k
Figure 1k	Basal OCR
		siCtrl	siBec
		302.6	225.8
		252.7	170.1
		329.1	255.9
		286.3	249.2

## Sheet: Figure 2a
Figure 2a	Molm-14					U937
	Genes	log2FC	log10pValue			Genes	log2FC	log10pValue
	CTH	1.2577	4.62016			AARS	0.87695	5.55368
	PSAT1	0.694839	4.53021			C6orf130	0.566074	4.32781
	TUBE1	1.0987	4.10377			C6orf48	0.635558	4.27778
	ALDH1L2	0.627234	4.09381			TRIB3	0.730947	4.0491
	ASNS	0.627492	4.05398			CLIC4	0.859163	4.0239
	LENG8-AS1	0.571748	3.89829			LOC374443	1.47836	3.93287
	IRF1	0.62289	3.69494			CARS	0.710575	3.8082
	SPG11	0.501807	3.60594			PHGDH	0.643572	3.68694
	BBS2	0.608382	3.52936			VEGFA	0.831566	3.65338
	KIAA1462	0.528813	3.49479			C6orf48	0.751535	3.63165
	GPCPD1	0.573063	3.47821			ARMC12	0.702496	3.53071
	RASA4	0.823354	3.38274			PLK1S1	0.816276	3.49092
	ZFP62	0.560767	3.32535			TUBE1	1.64543	3.44356
	FLJ35024	0.826055	3.27434			TMCO4	0.647845	3.40993
	GNG7	0.848708	3.22986			DDIT3	1.59901	3.36556
	JHDM1D	1.16963	3.21451			TAX1BP1	0.554046	3.3541
	LRP5	0.627167	3.18126			SPNS3	0.732066	3.34054
	ZC3H6	0.617541	3.15895			RNU5A-5P	0.528124	3.31124
	C5orf28	0.782925	3.14317			SYTL1	0.722533	3.20052
	RN5S465	0.6491	3.11138			PCMTD2	0.539779	3.17569
	RWDD4	0.513901	3.0424			SOS2	0.87129	3.1465
	TRIB3	0.93797	3.02812			VIT	0.611308	3.12962
	PRKCA	0.503024	2.99702			NHSL1	0.710772	3.12582
	MSS51	0.599078	2.98503			LOC284561	2.38037	3.11096
	VEGFA	0.685622	2.98093			FBXO10	0.938839	3.08087
	ME1	0.859231	2.97645			DNAJC5B	0.830476	3.06723
	LONP1	0.560766	2.95369			NGLY1	0.549265	3.05334
	CCDC146	0.733873	2.94874			FAM70B	0.653678	3.0345
	DDIT3	0.675677	2.94731			ITGAL	0.773212	3.01808
	FLJ46906	0.886587	2.93299			GPNMB	0.506758	2.98996
	HIPK2	0.51926	2.847			HPS4	0.826976	2.98915
	C12orf66	0.614354	2.83818			TNN	0.632451	2.93361
	MIR153-2	0.89471	2.81534			RPS6KA2-IT1	0.816064	2.91974
	RRN3P2	0.611253	2.68613			IDUA	0.521156	2.89237
	SARS	0.713306	2.62053			UBXN2B	0.697978	2.88114
	MIR628	0.73033	2.61843			ARSD	0.686672	2.86965
	LOC100506766	0.564503	2.60821			SKIL	0.658617	2.85426
	FRY	0.514983	2.57076			RHOT1	0.580143	2.81346
	VAMP5	0.537744	2.54072			DDIT4	1.71859	2.80108
	PLD6	0.55279	2.53115			DDIT3	0.713556	2.7619
	DDIT4	0.730991	2.52691			VLDLR	0.902444	2.74235
	UTS2	0.557065	2.52671			PSAT1	1.07044	2.7382
	ZNF354B	0.594494	2.48113			RRP7B	1.47827	2.69872
	SLC7A11	0.77403	2.45929			TSEN15	1.0172	2.68637
	GSDMB	0.543772	2.4313			PHF21A	0.539256	2.65498
	LOC728190	0.599093	2.4267			ZNF674	0.545201	2.65283
	ANK2	0.614464	2.42541			ASAH1	0.717522	2.63014
	DPY19L2P3	0.556187	2.42428			TATDN3	0.607361	2.62249
	TMEM63A	0.64306	2.40849			CENPJ	0.696649	2.62243
	FBXL20	0.66773	2.40741			KCNE1	0.772951	2.60451
	RASA4B	0.582946	2.39294			ERMP1	0.673665	2.58173
	LOC100506338	0.516278	2.37635			XPOT	0.665832	2.57932
	FAM91A2	0.549797	2.35987			MARS	0.756957	2.57928
	ATF5	1.1085	2.3537			ATG16L2	0.59974	2.55192
	ADAT2	0.576037	2.34655			C6orf48	0.60651	2.54958
	EYA3-IT1	0.513409	2.3344			CTH	1.3375	2.54307
	ZP3	0.620832	2.302			GANC	0.61816	2.52957
	BTN2A3P	0.538334	2.26849			GARS	0.87841	2.52511
	LOC728888	0.560227	2.26284			ERN1	0.880543	2.49671
	ULBP1	1.26546	2.26173			LACC1	0.569671	2.48543
	IL31RA	1.11469	2.24341			PCK2	0.719909	2.4653
	PLXNC1	0.545743	2.24135			C6orf48	0.511539	2.44942
	SOCS7	0.576971	2.22289			FAM214A	0.748792	2.44903
	SLC6A9	1.03846	2.20304			CYP2R1	0.575769	2.43337
	SESN2	0.710101	2.16746			AOAH	0.721318	2.42475
	IL15RA	0.543969	2.1596			LINC00426	0.556495	2.42463
	LOC100506737	0.542304	2.1406			NIPAL2	0.537555	2.42232
	CYP2B7P1	0.665644	2.12605			GDAP1L1	0.742986	2.41674
	BACE1-AS	0.517713	2.10783			SETDB2	0.72751	2.4049
	P2RX7	0.852595	2.09167			PAN2	0.55197	2.40318
	DDHD1	0.501049	2.08436			HCK	1.04933	2.36359
	NHSL1	0.753138	2.06449			PCOLCE2	0.609611	2.32962
	SNORD96B	0.717474	2.0504			GOLGA1	0.531692	2.3284
	LOC100128281	0.742311	2.00161			CA5B	0.61265	2.30535
	RASA4	0.505088	2.0002			NBPF1	0.642774	2.3035
	CUL9	0.553701	1.98833			SESN2	1.83405	2.28636
	PMAIP1	0.505767	1.97904			RPS6KA2	0.81601	2.26787
	TLR2	0.560035	1.97741			ACACB	0.812894	2.26257
	LOC100506670	0.622236	1.97048			ASNS	1.10706	2.26007
	IFIH1	0.627459	1.96166			P2RX7	1.12697	2.24017
	UBA7	0.61747	1.94557			TNFRSF14	0.760147	2.23834
	LOC100507322	0.561622	1.94094			TMEM9B-AS1	0.66845	2.23108
	S100PBP	0.525773	1.94001			PLEKHF2	0.521156	2.22844
	HEATR5A	0.774844	1.93886			WARS	0.940474	2.22771
	RN5S474	0.577298	1.90395			R3HDM2	0.646551	2.20911
	SERPINI2	0.789587	1.89868			CCDC104	0.547016	2.20498
	TAP2	0.505719	1.85814			HSD17B13	0.797089	2.18982
	TAP2	0.505719	1.85814			LAIR1	0.523155	2.1659
	SLC38A9	0.512556	1.839			CAB39L	1.07134	2.15102
	FLJ45340	0.542431	1.83767			MGEA5	0.753868	2.11719
	CRYM-AS1	0.63603	1.83072			RNASEH2B	0.681077	2.11514
	ANKRD16	0.612574	1.82214			CCL4L2	0.513884	2.09562
	LOC100506688	0.605911	1.82126			IL31RA	1.27364	2.0884
	LOC100130157	0.722144	1.81689			TAAR5	0.674217	2.08673
	HERC2P2	0.525648	1.8086			TANC2	0.713639	2.07558
	SNX29P2	0.604951	1.8067			GRN	0.566524	2.0726
	GUSBP4	0.610107	1.7989			PDCD4	0.835769	2.0684
	HLCS	0.501519	1.77006			LOC389765	0.854445	2.06792
	SYCP2	0.630658	1.76567			CLEC12A	0.542417	2.06032
	SLC22A15	0.586709	1.75474			BBS2	0.582504	2.05858
	IFIT5	0.523282	1.74078			LOC338799	0.525963	2.05542
	RNU11	0.502162	1.73814			BCAS3	0.528515	2.04196
	LOC100506966	0.765777	1.72032			DCSTAMP	0.59614	2.03299
	STC2	0.67481	1.70217			SPG11	0.93136	2.02129
	IGANRP	0.80214	1.66308			FAM129A	0.70885	2.01943
	SKIL	0.520007	1.66255			CRNDE	0.541246	2.01313
	WHAMMP2	0.588169	1.64071			NDST2	0.578088	2.00689
	FLJ13197	0.562586	1.62337			CEP44	0.529055	1.99494
	LOC100131096	0.531546	1.59776			ST6GALNAC3	0.702358	1.99278
	RASA4	0.702945	1.59398			MAN2C1	0.525818	1.97016
	PARP6	0.561032	1.59283			SEC31A	0.548931	1.96731
	C5orf56	0.638119	1.59204			STAG3L4	0.547291	1.96249
	LOC100190986	0.576348	1.54479			ZMYND12	0.599491	1.95424
	PAG1	0.683435	1.53571			TYW1B	0.500929	1.95139
	USP32P2	0.609293	1.53261			VAMP4	0.789228	1.93514
	LOC100505730	0.611628	1.5127			LRRC2	0.749487	1.93389
	PPP1R11	0.69929	1.50682			JHDM1D	0.810791	1.92478
	EID3	0.503134	1.4987			CUL9	0.519772	1.91384
	C14orf118	0.504104	1.48618			NHS	0.752832	1.90285
	PLXNA1	0.635206	1.47699			CNTNAP3	0.716166	1.89832
	PCK2	0.51983	1.47533			HOXA2	0.740846	1.89597
	RRP7B	1.31922	1.42612			DLK1	0.562399	1.89456
	LPCAT4	0.516108	1.41537			ZMAT1	0.778088	1.88967
	D2HGDH	0.549692	1.38906			ZC3H6	1.26101	1.88399
	LOC100507111	0.516847	1.34765			POLI	0.58634	1.86985
	ZNF643	0.838908	1.34623			ERAP2	0.670384	1.85375
	PVT1	0.607722	1.32495			MEIS1	0.530765	1.8523
	LOC100652840	0.592706	1.31763			C4orf34	0.540666	1.84942
	H6PD	0.560603	1.31746			JDP2	0.646837	1.8389
	LINC00478	0.87996	1.3074			DDX60	0.523314	1.83566
	HSPBAP1	0.581518	1.27051			FAN1	0.540659	1.82826
	LOC284561	1.46282	1.25918			LOC100133445	0.518605	1.8268
	RASA4	0.833092	1.25259			PKD1P1	0.544027	1.80302
	MIR1296	0.727149	1.24979			LOC100288814	0.593566	1.79351
	GOLGA6L7P	0.512859	1.23457			RPGR	0.556432	1.78994
	MIR4263	0.617019	1.21975			LOC100506338	0.58089	1.78137
	RN5S153	0.636288	1.18166			SLC38A2	0.527922	1.77381
	LOC100506045	0.637859	1.17685			LYRM5	0.711682	1.77181
	CD24	0.776842	1.14444			ALS2CR8	0.53278	1.76949
	NBPF1	0.538235	1.09845			ZNF449	0.60578	1.76881
	LOC100505687	0.537879	1.08962			HOXA11-AS	0.533173	1.76642
	SNORA11	0.667248	1.0878			LRCH4	0.515757	1.76318
	FLJ38717	0.573181	1.06038			LOC100506334	0.631495	1.76084
	MIR1243	0.601101	1.03402			ADAT2	0.537997	1.75644
	DDIT3	0.515038	1.0157			HLCS	0.711252	1.75598
	RNU2-6P	0.609249	1.01391			DOCK11	0.54272	1.74912
	HCG24	0.599891	1.01353			CCDC169-SOHLH2	0.640774	1.74402
	MIR606	0.561387	0.989452			RN5S415	0.6138	1.73431
	NPIPL2	0.631522	0.983494			LOC100507244	0.512014	1.73087
	MT1P3	0.516477	0.970944			TSTD3	0.524188	1.7225
	SNORA14A	0.870258	0.969952			DNASE2	0.779417	1.71971
	MIR4295	0.560314	0.96885			MANBA	0.707814	1.71383
	SMYD3-IT1	0.522523	0.926789			SLC28A3	0.556702	1.71285
	SNORA60	0.567837	0.910367			RNU7-25P	0.614414	1.69844
	LOC100132705	0.600293	0.904611			RNU7-25P	0.614414	1.69844
	ZNF248	0.572489	0.875245			NUPR1	0.548632	1.6929
	MIR4302	0.521235	0.841853			EIF2C4	0.584838	1.68654
	RPS15AP10	0.50264	0.84058			P2RX4	0.5694	1.68501
	TAS2R3	0.519761	0.811873			C7orf31	0.525689	1.67436
	DDX46	0.570014	0.691607			ATF5	0.616087	1.67229
	SNORA70G	0.615246	0.691064			ZNF506	0.675202	1.66541
	RN5S124	0.505871	0.681404			PTPN22	0.59382	1.6617
	DLEU2L	0.525839	0.664681			PHKB	0.707174	1.66038
	IGHD2-21	0.67597	0.648089			NBPF14	0.602731	1.66002
	RNU7-70P	0.516411	0.527152			CNTNAP3B	0.694888	1.65863
	SCARNA3	0.553512	0.466206			RFX8	0.584227	1.65292
	PEX1	0.498991	1.87886			ZNF84	0.510803	1.65211
	PHKA1	0.49808	1.31956			CCDC146	0.970891	1.64445
	PCBD2	0.49776	2.40498			LOC644794	0.564262	1.64319
	ADCY9	0.495696	3.0499			RNY4P1	0.707973	1.64085
	SLED1	0.495591	0.851307			CEP57L1	0.637383	1.63694
	R3HDM2	0.494121	2.32934			APOL6	0.549534	1.6328
	RRAGD	0.494089	1.78674			DNAH1	0.622178	1.62733
	ERMP1	0.493457	1.31408			ERAP1	0.509872	1.62468
	SENP7	0.49331	1.65765			FBXW4	0.597458	1.62274
	POLI	0.491978	1.25611			NBPF11	0.618567	1.61803
	LOC100508047	0.490996	1.49849			OSCAR	0.700232	1.61478
	MYO15B	0.490878	1.5053			LOC653160	0.60084	1.61187
	OSBPL7	0.490637	1.16373			C5orf28	0.631018	1.5876
	SH3YL1	0.490218	1.51297			JAK2	0.524812	1.58701
	LOC440993	0.489711	1.67894			C6orf165	0.651481	1.58631
	LOC440993	0.488732	1.29873			KIAA2026	0.570004	1.57102
	STXBP5L	0.488132	2.42075			LRRC37BP1	0.559333	1.56686
	LOC389765	0.48699	1.17361			CSTA	0.615042	1.56629
	MFSD3	0.486828	1.52013			CD38	0.57805	1.55573
	NPIPL3	0.486213	1.77598			ROS1	0.616878	1.5533
	KDM6B	0.486211	2.0603			EPG5	0.550053	1.54226
	CHD2	0.484842	2.18226			SLC7A11	2.03658	1.53907
	STAG3L1	0.484519	1.1598			EDEM2	0.848612	1.53654
	TRIM16	0.483968	1.84441			CPQ	0.547624	1.52033
	MAPK8IP3	0.483126	2.21716			OSBPL1A	0.55982	1.5189
	GOLGA8J	0.482767	1.95842			LOC100505951	0.571855	1.51847
	TTBK2	0.48266	1.88808			SARS	0.685053	1.51204
	RHOT1	0.481341	2.46493			MIR580	0.741573	1.51019
	LOC100129831	0.480962	1.40633			ERBB2IP	0.512535	1.50861
	LOC143188	0.47873	2.30995			RPE	0.553562	1.50507
	FSTL5	0.476757	1.3397			MTHFD2	0.600565	1.50149
	TAP2	0.476296	1.89821			LYPLAL1	0.516972	1.50025
	MAN2C1	0.475436	1.7988			C5AR1	0.681805	1.49606
	LOC100506965	0.474897	0.837533			FIG4	0.655111	1.492
	ZNF763	0.474174	1.09931			TIA1	0.535201	1.48544
	SLC7A5	0.473969	3.59224			RN5S148	0.633576	1.48369
	PDZD7	0.473448	1.7877			RPS15AP10	0.646151	1.48305
	MORC3	0.472689	1.21434			GOT1	0.529057	1.4801
	TMCC1	0.472636	1.30165			C2	0.657487	1.47877
	CLCN5	0.472481	2.9815			HTRA1	0.585971	1.47137
	DEPTOR	0.472223	1.21599			TRAJ5	0.558233	1.47058
	KCNQ5-AS2	0.471774	1.22535			FRA10AC1	0.852865	1.46743
	HNF4G	0.471184	0.873517			LARP1B	0.50931	1.46661
	WDSUB1	0.470435	1.59023			SH3PXD2A	0.541201	1.46132
	NAPB	0.470191	2.89904			ANKRA2	0.831384	1.44583
	TGM5	0.470028	2.80725			NPAS1	0.550437	1.44403
	SLC22A4	0.469921	1.27099			ZNF767	0.632396	1.44356
	LOC100289637	0.46961	1.39227			GPT2	0.50696	1.4432
	GK5	0.469446	1.40764			SENP7	0.793059	1.43417
	HOXA2	0.468545	1.475			RUFY3	0.552848	1.42785
	TANC2	0.468165	1.9463			CD244	0.564553	1.42658
	RPL13AP6	0.467511	0.951742			KANSL3	0.560635	1.4237
	ASAH1	0.46715	2.57007			OR2J2	0.592887	1.42181
	LOC100130992	0.466768	0.731741			KLHL24	0.500794	1.41525
	MIR221	0.466455	1.03266			BTN3A1	0.55651	1.41202
	KIAA0564	0.465987	2.913			APLF	0.54908	1.3999
	ADM2	0.465849	2.77447			LOC440300	0.583016	1.39765
	TAP1	0.465061	3.13432			TAZ	0.618838	1.39682
	TAP1	0.465061	3.13432			IGLJ7	0.526145	1.39618
	TAP1	0.465061	3.13432			CBLB	0.544831	1.39135
	TAP1	0.465061	3.13432			LOC286437	0.518665	1.37273
	TAP1	0.465061	3.13432			CTSO	0.805059	1.36888
	TAP1	0.465061	3.13432			MIR1270-1	0.540229	1.36494
	TAP1	0.465061	3.13432			MIR1270-1	0.540229	1.36494
	ATP6V1C2	0.465054	1.4237			MIR4477A	0.519207	1.35615
	ZCCHC11	0.465048	1.70659			LOC100507009	0.75782	1.35098
	SLC35D2	0.464979	1.20056			PEX1	0.541017	1.33723
	LOC100289637	0.46452	1.37748			ULBP1	1.31742	1.33562
	LOC100289637	0.46452	1.37748			PARP3	0.548225	1.32005
	MIR3934	0.461957	1.64602			TRPM7	0.549722	1.3153
	TAP1	0.46116	2.42337			SOS1-IT1	0.562983	1.31336
	IL18	0.460527	1.35186			MIR628	1.61002	1.31169
	XAF1	0.460272	2.14757			LOC100505730	0.552983	1.31105
	TAP2	0.460194	1.66206			BACE1-AS	0.599868	1.30855
	TAS2R5	0.459931	1.86887			RASA4	0.517156	1.30818
	JDP2	0.45934	2.64352			MIR548I4	0.649384	1.30793
	PMS1	0.459265	2.19914			MIR3690	0.533206	1.30309
	SNORD109A	0.458536	2.1692			MIR3690	0.533206	1.30309
	SNORD109A	0.458536	2.1692			TTC17	0.580187	1.30218
	LOC100128751	0.458103	1.23433			PPARGC1A	0.72343	1.2942
	NSUN5P2	0.457388	1.79957			MPPE1	0.546653	1.2911
	RAB2B	0.456743	1.27263			GVINP1	0.728299	1.28996
	LOC100506157	0.456003	1.27841			NBPF12	0.845681	1.28491
	PPP3R1	0.455981	2.20964			MFAP4	0.726669	1.27995
	FRA10AC1	0.455751	1.05465			CBWD6	0.598674	1.27919
	LOC100505696	0.455	0.902349			TBC1D3H	0.526192	1.27661
	ATHL1	0.453711	1.54683			FAM153C	0.604317	1.27431
	CDRT1	0.453633	1.89389			VPS8	0.519947	1.25901
	C4orf32	0.453364	1.20671			LOC100506928	0.528321	1.25797
	SLC25A35	0.452925	2.1193			RALGAPA1	0.708297	1.24276
	CBWD1	0.451798	1.80753			SMC1B	0.517462	1.23604
	TMEM9B-AS1	0.451452	2.31467			GPCPD1	0.591911	1.23494
	TCTEX1D1	0.451393	1.17748			HHAT	0.590243	1.21587
	OTOL1	0.45132	1.24739			CAPRIN2	0.622582	1.2149
	MIR626	0.451303	0.448381			LOC284551	0.770706	1.20278
	SOS1-IT1	0.450637	1.21745			CYTL1	0.530368	1.19629
	STRBP	0.449916	1.6071			C8orf40	0.577865	1.19133
	SYCP2L	0.449762	2.00916			PDYN	0.749118	1.1896
	ZBED3	0.4497	1.54658			NBPF24	0.568407	1.18906
	PVR	0.448618	1.71488			CEP120	0.602492	1.18656
	NCOA7	0.448188	2.3884			C17orf75	0.622907	1.18024
	LOC283663	0.447948	1.81586			CXorf23	0.521969	1.17637
	TRAC	0.447708	1.15756			LOC283588	0.557961	1.16761
	TAP2	0.447343	1.50459			CHD2	0.936387	1.16564
	AKT3-IT1	0.446926	0.853909			TPSB2	0.622884	1.16114
	RIMBP3	0.446811	2.3357			ALPK1	0.69769	1.15999
	PAR5	0.445477	1.80169			PAG1	0.529071	1.15943
	ZNF248	0.445303	1.51505			NBPF16	0.553939	1.15784
	LOC100240734	0.445037	1.65943			LOC100289574	0.540548	1.15412
	INPP5F	0.444902	3.06104			MIR3671	0.74414	1.14964
	NPIP	0.444898	2.1849			PAQR6	0.655246	1.14641
	LOC401320	0.444214	1.62433			MIR1254-1	0.586652	1.1459
	ANKRD36	0.443463	1.39384			MIR1972-1	0.672084	1.14509
	RASA4B	0.443003	1.63387			MIR1972-1	0.672084	1.14509
	WDR27	0.441787	1.21183			NPIP	0.584394	1.13778
	CAPN3	0.441622	1.48299			PKD1P1	0.52348	1.13622
	LOC389641	0.441295	1.83455			PHF11	0.58028	1.13477
	MIR320D1	0.440953	0.691182			ANKRD36BP2	0.513746	1.13152
	RNU7-45P	0.440879	0.988522			CCDC15	0.544728	1.12833
	WARS	0.440873	3.64994			LRRC8D	0.614858	1.12035
	ACSL1	0.440765	2.18105			LOC100130691	0.664939	1.11104
	MZB1	0.440587	1.4997			ZDBF2	0.511182	1.10934
	KPNA3-IT1	0.440203	0.824817			HIPK1	0.527089	1.10858
	MIR4316	0.439749	0.814865			SEC31B	0.56204	1.10538
	TAP2	0.439257	1.67405			LOC100505873	0.50323	1.09976
	LOC440993	0.438669	1.13652			RNU7-40P	0.704876	1.09474
	INPP4A	0.438599	1.85722			NPIP	0.672741	1.0937
	MIR1254-1	0.43846	0.894591			MIR3662	0.698216	1.09238
	TMC6	0.437546	2.62909			PDIA3P	0.526467	1.08478
	LOC100132707	0.437383	1.68314			SNORA47	0.510267	1.08294
	SNORD1A	0.437139	1.13368			LOC100288798	0.715835	1.06989
	ANKRD40	0.437104	1.30769			MIR4288	0.521415	1.06776
	WT1-AS	0.436009	1.43825			MAP2K5	0.741706	1.06558
	USP45	0.434434	2.06716			CCDC30	0.503844	1.06457
	ALS2CR8	0.434422	3.17357			DENND1B	0.52701	1.06451
	APOL6	0.434196	2.66075			SEC14L1P1	0.506641	1.0612
	DIP2A-IT1	0.433357	1.98572			LOC100128281	0.569597	1.05245
	GRB10	0.43293	1.62893			TSC22D2	0.563512	1.05207
	WDPCP	0.432356	1.52358			MDM4	0.573796	1.04676
	USP32P1	0.432149	0.604613			LOC100527964	0.691352	1.04382
	LINC00339	0.432019	1.55302			LOC440434	0.646417	1.0428
	C6orf57	0.431853	1.51033			TBC1D5	0.605907	1.04213
	LOC100507607	0.431534	1.70868			CCDC30	0.668052	1.03858
	RASA4	0.430189	1.28379			FRRS1	0.57813	1.03841
	LOC90246	0.429336	1.47971			MIR1185-2	0.552766	1.03597
	CHKB-CPT1B	0.428597	1.74624			LOC100508120	0.633761	1.02647
	ACER3	0.428482	1.63951			SNORD116-27	0.561206	1.0215
	NPIPL3	0.428152	1.91885			NBPF9	0.51066	1.02017
	LOC100507607	0.428105	1.06414			SP140L	0.704945	1.01354
	MIR378H	0.42804	1.36533			BTBD9	0.578704	1.01118
	MSH5	0.427433	1.42359			PDXDC2P	0.506393	1.01114
	LAIR1	0.427283	1.8619			UBE2Q2P3	0.512712	1.01061
	LOC100130000	0.427157	1.21111			GAB2	0.559437	1.00913
	DUSP19	0.427068	2.57166			LINC00476	0.674212	1.00885
	TAZ	0.426946	1.37934			SPDYA	0.535115	1.00776
	CCDC144A	0.425559	2.50275			MTG1	0.509676	1.00175
	ATG16L2	0.425056	1.52207			MSH5	0.567375	1.00077
	DOPEY2	0.424991	2.27119			LRRC37A4P	0.750337	0.999868
	LOC100170939	0.424624	1.24322			GOLGA6L9	0.571672	0.993223
	HBEGF	0.424511	0.716273			LOC100507607	0.883465	0.992318
	RNU5A-5P	0.424469	1.36273			GOLGA6L4	0.504944	0.991697
	PLK1S1	0.424126	2.86301			WBP2NL	0.536111	0.990119
	RNU7-29P	0.422011	0.806189			SNORA70G	0.667925	0.985499
	SGK494	0.421835	1.47878			UTRN	0.735324	0.98451
	NPIPL3	0.421171	1.68451			MIR576	0.672669	0.982913
	TAP2	0.420809	1.80444			FLJ43663	0.833076	0.980379
	GHRLOS2	0.420687	1.38766			CCDC144A	1.04263	0.972431
	HAX1	0.420678	1.74292			SLC22A15	0.748136	0.968277
	MAP3K5	0.420585	1.98827			NPIP	0.556052	0.967404
	DPY19L1P1	0.420542	0.844597			DNAJB4	0.542962	0.963206
	C3orf80	0.420358	1.82416			CLGN	0.689459	0.963001
	DNAH1	0.420166	1.53541			CCDC144A	0.932503	0.96104
	PCMTD1	0.419404	1.39499			TNKS	0.626062	0.95587
	PTPN14	0.419329	1.62791			VPS13C	0.72039	0.95515
	NDFIP1	0.418762	2.83142			FLJ35024	1.27079	0.951524
	MRC2	0.418462	1.34933			KIAA0528	0.500278	0.947152
	PTPN22	0.417885	2.20418			LOC401320	0.51469	0.947135
	TARBP1	0.416485	2.18387			GUSBP2	0.573268	0.945084
	HSPG2	0.416417	1.8255			PCBD2	0.755627	0.944797
	LOC647859	0.416348	1.32728			PAR5	0.987441	0.938363
	LOC728888	0.41595	3.32093			TAS2R4	0.515028	0.93093
	ARSD	0.415615	1.32079			LINC00341	0.518275	0.926147
	ITGAL	0.415576	2.24091			GRB10	0.745157	0.916569
	MIR570	0.415108	1.19533			TRIM74	0.517384	0.914435
	GBP4	0.414618	0.524872			GOLGA6L10	0.501417	0.912304
	POU6F1	0.414255	1.78117			ZBED6	0.518329	0.910469
	OGT	0.413972	3.81122			UBE2Q2P1	0.62479	0.901684
	XPOT	0.413867	1.81317			RNU7-72P	0.75214	0.900433
	DNAPTP3	0.41316	1.23493			ZNF75D	0.508565	0.898678
	KRTAP5-8	0.412829	1.61516			RN5S395	0.50643	0.896044
	KCNJ14	0.41257	1.03948			XRN1	0.526841	0.894998
	FTH1	0.412462	1.15528			NKTR	0.534367	0.894628
	ICA1	0.412164	2.67895			CROCCP2	0.637037	0.887721
	NEK9	0.411526	1.66397			SNX29P2	0.564834	0.886471
	C22orf34	0.411518	1.35613			SNRPN	0.555684	0.884761
	CAPN3	0.410995	1.29185			LOC100129550	0.575878	0.883759
	TTC17	0.410873	1.92092			AKAP9	0.522431	0.869752
	IFNAR2	0.410775	1.47678			ATXN7	0.537583	0.869016
	MIR181A2HG	0.410556	1.53458			PIWIL4	0.516377	0.859563
	CYP4V2	0.410102	1.84263			NBPF15	0.570116	0.858636
	MTHFD1L	0.409783	2.23555			ZNF385D-AS1	0.532859	0.857761
	LOC100288152	0.409717	1.06986			KIAA1109	0.74035	0.857045
	BCAS3	0.408964	2.25846			PCBD2	0.612748	0.85582
	LOC100271722	0.408601	1.93739			LOC645513	0.535277	0.854438
	DDX60L	0.408589	1.76657			ATAD2B	0.547431	0.847374
	SNORD92	0.408052	1.35554			FAM13A-AS1	0.564182	0.840154
	FOS	0.408	0.931662			LOC100506060	0.552064	0.834417
	TRIM16L	0.407164	1.64099			MIR4263	0.666781	0.831489
	LTB4R	0.407069	1.74299			LOC100190986	0.561469	0.826581
	PCCB	0.407005	2.76593			C14orf118	0.518527	0.819138
	HCK	0.406987	1.59897			CLEC2D	1.29735	0.813809
	PPP2R3B-AS1	0.406329	0.886071			NBPF10	0.558856	0.812795
	PPP2R3B-AS1	0.406329	0.886071			UNC79	0.59615	0.810328
	METTL4	0.40612	1.22564			SUMO4	0.5092	0.808561
	OR52N4	0.405702	0.785243			CGB8	0.54921	0.807227
	MANBA	0.405672	2.76835			CCDC41	0.540324	0.805986
	TAP2	0.405512	1.44024			NPIPL3	0.534316	0.798525
	GRAMD1A	0.405207	1.97783			TCEA1	0.632551	0.797753
	SNORA15	0.404755	1.08638			MIR4525	0.945408	0.797334
	CBWD5	0.404427	1.78916			C10orf68	0.603504	0.784409
	MAN1C1	0.404299	2.04171			LOC100287934	0.766865	0.778189
	AKR7L	0.403996	2.09664			ZNF133	0.628861	0.770958
	SLC15A2	0.403893	0.815749			LOC100509323	0.56285	0.7642
	RABGAP1L-IT1	0.403822	1.348			ZNF763	0.533754	0.763902
	RN7SK	0.403707	1.88923			CELF1	0.534124	0.762559
	TNFRSF10D	0.403699	1.58246			LOC100287375	0.807337	0.761715
	RNF24	0.403473	1.32013			SUMO1P1	0.634384	0.761284
	KIAA2026	0.402645	2.45271			NPIPL3	0.52271	0.760885
	ZNF836	0.402546	1.22653			FLJ44342	0.845059	0.75994
	RNF41	0.402237	1.89841			NPIPL3	0.588465	0.756399
	CTSL1	0.402016	1.79811			MIR4712	0.955781	0.756302
	SNORD93	0.401783	1.35247			CBWD5	0.577849	0.75382
	LOC100652999	0.401638	0.809605			MIR3934	0.794122	0.748613
	SPRY2	0.401467	1.5623			HERC2P4	0.632515	0.745623
	SMG1P1	0.401137	1.97753			RYR2	0.508751	0.739857
	AARS	0.400922	3.68851			VPS13B	0.608401	0.737183
	LOC100289533	0.400893	1.45455			CNTNAP4	0.766968	0.733103
	KLHDC1	0.40074	1.99562			LOC100507322	0.818735	0.732955
	TAS2R14	0.400555	0.442254			LOC100133920	0.604701	0.731197
	CELF1	0.400294	1.04484			SNX29P2	0.691349	0.730948
	HOXA4	0.399983	1.14615			LOC100272216	0.633559	0.727319
	NKD2	0.399719	1.58865			YAF2	0.767698	0.725803
	ZNF117	0.398497	2.27773			LOC100507387	0.506008	0.72142
	MGAT4A	0.397945	1.4947			ANKRD36	0.902016	0.713662
	ERAP2	0.397299	2.56515			RN5S33	1.20682	0.713244
	HLA-DOB	0.397193	1.64911			HIF1A	0.534617	0.70731
	LOC100131564	0.397159	1.12736			HCG8	1.09773	0.706134
	CAMK2D	0.397056	2.68816			GUSBP9	0.646627	0.695929
	PPM1E	0.397021	2.11676			LOC100506990	0.561554	0.692758
	LOC644634	0.396975	0.996078			HCG8	1.317	0.691635
	SNORD116-26	0.396207	2.0858			HCG8	1.317	0.691635
	RAB44	0.396028	1.70455			HCG8	1.317	0.691635
	KCNG1	0.395805	1.5544			HCG8	1.317	0.691635
	SNORD18C	0.3954	1.66498			LOC374443	0.54584	0.687044
	RNU7-28P	0.395389	0.668181			RAP1B	0.538544	0.685908
	NPIP	0.395249	1.19741			MIR3978	0.599558	0.685296
	LOC399753	0.394882	1.31488			GUSBP4	1.12821	0.683452
	MZF1	0.394632	1.71756			RNU4-9P	0.623195	0.683106
	LOC100508120	0.394439	2.02873			RNU7-6P	0.54041	0.681443
	ZNF419	0.394391	1.01882			SYCP2	0.618253	0.677673
	CD38	0.394263	1.4987			HCG8	1.29944	0.674932
	LOC100507042	0.394173	0.742481			HCG8	1.29944	0.674932
	LPAR3	0.394013	1.3616			HCG8	1.29944	0.674932
	ARSG	0.393918	1.32741			NOTCH2NL	0.569627	0.674639
	SLC48A1	0.393866	1.26522			GUSBP9	0.542662	0.674156
	C8orf37	0.393797	1.50441			MIR548AN	0.788572	0.67067
	TRIM52	0.39351	2.05462			LOC100128751	0.629156	0.670225
	UBASH3B	0.393192	1.75787			MIR548AC	0.688956	0.670001
	SMG1P1	0.392922	1.72104			MIR3135B	0.784372	0.668995
	FAHD2CP	0.392236	1.2977			MIR3135B	0.784372	0.668995
	FITM2	0.391896	0.968831			MIR3135B	0.784372	0.668995
	MIR124-2	0.391458	1.90822			MIR3135B	0.784372	0.668995
	SNORD116-23	0.391324	2.30508			RNU2-5P	0.874638	0.667123
	C15orf61	0.391312	1.655			GGT3P	0.522926	0.662606
	TMEM68	0.39112	2.80802			CATSPER2P1	0.550785	0.649251
	NQO1	0.390658	2.4878			MIR548F2	0.573637	0.646036
	MR1	0.390315	1.13141			RFX3	0.507492	0.639143
	RNU5B-1	0.390201	1.03022			MIR548I3	0.949229	0.634623
	EDEM2	0.390048	1.88627			FLJ33630	0.576836	0.632345
	C18orf54	0.389929	2.39231			FAM169A	0.516834	0.631291
	ZNF514	0.389372	1.16384			RN5S65	0.668264	0.630716
	SMG1P1	0.389271	2.10787			ZNRF2P1	0.740533	0.622425
	NGLY1	0.389131	1.71889			CCDC144C	0.661889	0.622381
	CSRNP2	0.388842	1.43302			RN5S153	0.81011	0.620898
	CLYBL	0.38836	1.35587			DKFZP586I1420	0.784431	0.619085
	KCTD13	0.388155	1.93092			CMC1	0.776091	0.616489
	TSEN2	0.388151	1.49695			CG030	1.32259	0.614595
	RN5S105	0.388147	1.24989			GPR135	0.597386	0.612421
	PSMD4	0.387931	0.944648			RN5S497	0.681921	0.612327
	TCEA1	0.387919	1.49941			NOTCH2NL	0.563457	0.610747
	RN5S475	0.387365	1.49883			GUSBP3	0.862085	0.60944
	OSBPL1A	0.387296	1.45972			BOLA2	0.538269	0.608148
	LOC100507503	0.386886	1.20913			MIR548L	1.02983	0.597725
	HNRNPU-AS1	0.386811	1.55679			MGC24103	0.897809	0.59356
	ANGEL1	0.386709	1.98239			MIR548AA1	0.52107	0.593114
	COQ10B	0.386592	1.17667			ZFAND6	0.605636	0.591853
	MOB1B	0.386541	2.38866			RRN3P1	0.549751	0.590758
	RGL2	0.386033	3.12775			SLC25A6	0.605299	0.589752
	RGL2	0.386033	3.12775			LRRC37A	0.688138	0.589143
	RGL2	0.386033	3.12775			GPR52	0.692177	0.58789
	RGL2	0.386033	3.12775			PTBP2	0.575852	0.579579
	GANC	0.386002	2.4775			MIR570	0.527265	0.563817
	CRIPAK	0.385827	1.79733			MIR548I1	0.72866	0.563433
	LOC100507387	0.385531	1.19234			GUSBP4	0.730735	0.554601
	VLDLR	0.385519	1.97188			SLC15A2	0.528336	0.551462
	APLF	0.384916	1.41511			MIR548I1	0.563962	0.551203
	WDFY2	0.384521	1.82929			MIR548I1	0.563962	0.551203
	FBXL5	0.384033	2.82484			DAB1	1.12548	0.542586
	C5orf42	0.383919	1.59933			KCNQ5	0.534066	0.53717
	SMG1P1	0.383905	1.75022			DAPK1-IT1	0.617258	0.534069
	SNORA14B	0.382939	1.64289			MIR548I1	0.622919	0.526612
	FRRS1	0.382753	1.50503			RN5S217	0.776902	0.526552
	LOC253039	0.382664	0.869068			TAS2R50	0.662191	0.526484
	C17orf76-AS1	0.382586	2.66289			TAS2R19	1.07044	0.522673
	FBXO46	0.382537	1.36895			GRIK1-AS2	0.56262	0.517301
	SLC7A2	0.382311	2.03167			ZNRF2	0.646113	0.515439
	SNX29P2	0.382012	1.66955			PAR-SN	0.596386	0.51436
	RGR	0.381953	1.05741			HLCS-IT1	0.685921	0.50934
	TMEM117	0.381865	1.2761			LRRC70	0.592873	0.504397
	FAN1	0.381635	1.21483			LOC401321	0.612553	0.50123
	PDP2	0.381302	1.538			RN5S450	0.645692	0.49899
	RASA4	0.380461	1.82254			TAS2R13	0.872907	0.497607
	KCNS1	0.380431	1.41126			LOC100128668	0.836043	0.497122
	LOC100130476	0.380315	0.901937			GUSBP3	0.578698	0.496444
	CLYBL-IT1	0.379875	0.498692			PRR4	0.543433	0.485292
	RNU6-53	0.379724	0.592902			FAM106CP	0.613765	0.484994
	RNY1P4	0.379643	1.03198			LOC100130428	0.562386	0.484707
	NPIPL3	0.379496	1.96484			PSMD6-AS2	0.656336	0.481278
	CMTM4	0.379387	1.71094			TAS2R20	1.06317	0.479254
	AQP7	0.37938	1.01346			TAS2R46	0.649767	0.478419
	ETV5	0.378877	1.65669			ZMYM2-IT1	0.595861	0.478102
	ZNF546	0.378595	2.01022			RN5S154	0.517683	0.477919
	ZNF768	0.378569	1.4996			LOC100288637	0.595103	0.475453
	SOCS2-AS1	0.378013	2.70758			MIR1299	1.24213	0.475193
	MIR553	0.377415	0.614626			FOXP1-IT1	0.665083	0.470715
	MORN4	0.377395	2.28599			LOC646329	0.992735	0.469836
	PCED1A	0.377312	2.31592			KCNQ5-IT1	0.894798	0.456998
	SNORD70	0.376775	1.12561			MIR1284	0.706907	0.450622
	GHRLOS	0.376604	1.19681			LINC00328	0.600433	0.448957
	SEC16B	0.376353	1.09642			SLC7A5P2	0.509273	0.446492
	UST	0.37609	0.905482			SNORA36B	0.680047	0.445334
	SNORA5A	0.375955	1.27708			MIR573	0.641588	0.441385
	MYO6	0.375875	2.39099			ARHGAP26-IT1	0.504867	0.441088
	FLJ31183	0.375678	0.722738			LOC100133299	0.633179	0.440107
	PLEKHA8	0.375673	1.95695			SMYD3-IT1	0.742564	0.43994
	CLIP1	0.375485	2.15079			TAS2R14	1.15974	0.437667
	SLC12A4	0.375294	1.48466			C3orf35	0.719529	0.436079
	MPPE1	0.375131	1.31907			CLYBL-IT1	0.710803	0.435593
	LOC100131826	0.374929	1.06304			RNU105B	1.25587	0.433929
	ZNF566	0.374879	0.801384			ARHGAP15	0.734234	0.431496
	HLA-DRA	0.374628	1.97074			UBAC2-IT1	0.746773	0.430708
	HLA-DRA	0.374628	1.97074			MIR4659A	0.738113	0.42871
	HLA-DRA	0.374628	1.97074			TAS2R30	0.940582	0.425252
	CBWD7	0.374472	2.21797			TAS2R3	0.522135	0.415266
	AHSA2	0.374169	2.64949			MIR421	1.17713	0.414057
	RAB11FIP5	0.374138	0.6963			BOD1L2	0.833636	0.411627
	THSD7A	0.374047	2.62529			MIR606	0.6604	0.40936
	ST3GAL3	0.373984	1.28038			RNU6-82	1.11315	0.40899
	LONP2	0.373973	1.72664			MIR1290	0.750771	0.408167
	DNAJB14	0.373861	1.10666			PAR-SN	0.767135	0.406021
	FLNB	0.373297	1.41965			MIR623	0.994348	0.405179
	LOC399815	0.373112	1.08865			RNY3P2	0.61773	0.399657
	C12orf73	0.372547	1.28427			LINC00597	0.751094	0.397146
	PLCB2	0.372418	2.53908			LOC100507460	0.531421	0.396124
	PLEK	0.372097	1.70912			MIR644A	0.506308	0.395879
	GOLGA6L5	0.37191	1.84929			LYST-IT2	0.556814	0.389734
	LOC100506928	0.371727	1.68536			SNORD96B	0.520113	0.384736
	SLC35E2B	0.3716	1.32677			RN5S129	0.610078	0.380994
	MIR4522	0.371414	1.39859			AFF2-IT1	0.939651	0.378106
	RNU6-61	0.370813	0.64604			RNU6-60	1.03625	0.376178
	ZNF621	0.370631	1.2103			RUNX1-IT1	0.500937	0.367001
	TMEM65	0.370492	1.45631			ASAP1-IT1	0.564597	0.365354
	KIAA0513	0.370491	1.25651			FKSG29	0.680858	0.364824
	CHRNA6	0.370339	1.58584			MSRA	0.581471	0.361212
	TAS2R30	0.370281	0.882954			MIR4439	0.522939	0.356004
	DOPEY1	0.369349	3.33661			REXO1L1	0.624193	0.323907
	ZNF81	0.369237	0.855346			ULK4-IT1	0.945864	0.315396
	ZNF33B	0.369223	1.2777			TMEM14E	0.501069	0.296642
	ZNF169	0.369156	1.35647			MIR4295	1.06495	0.292618
	RTCA	0.368847	2.54369			E2F3-IT1	0.556024	0.28612
	LOC100287934	0.368514	1.3699			AGA	0.499749	1.14713
	DNAJC5B	0.368326	1.43955			UGGT2	0.498781	0.658296
	DPH5	0.368225	1.48461			NSMAF	0.498649	0.910622
	BHLHE22	0.368205	1.03412			SCAPER	0.498641	1.30273
	SLC10A4	0.368146	1.86044			ATM	0.497893	0.856122
	MIR548L	0.368047	0.496361			ARID4B-IT1	0.497784	1.19506
	AGPAT3	0.367813	1.03581			SCARNA10	0.497617	1.0673
	CIDECP	0.367662	0.498451			THBS3	0.497515	1.31886
	LOC643669	0.367627	1.31947			LOC100507209	0.497434	0.579901
	ZSCAN2	0.367625	1.20782			LOC100506596	0.497218	0.591895
	PKD1P1	0.367549	1.75563			GOLGA6L5	0.497049	0.587674
	PMCH	0.367084	0.611446			HSPA9	0.496909	0.89717
	ICA1L	0.366719	2.86222			RN5S363	0.496813	0.988967
	PAR-SN	0.366613	0.725613			GOLGA6L10	0.49616	1.03969
	UBE2D4	0.366357	1.06171			DPY19L2P3	0.495895	1.64886
	RGL2	0.366046	2.51007			MIR613	0.495843	0.778258
	PXK	0.365766	2.09925			RN5S491	0.495413	1.38058
	SYT15	0.365466	1.39752			PRAMEF10	0.495352	0.860473
	PIGO	0.365232	0.919021			IGLL3P	0.494946	0.657671
	MIR644A	0.365187	1.0269			MIR3689A	0.494785	0.931655
	ZNF815P	0.36498	0.747169			RNU7-28P	0.494652	0.919064
	LOC100506990	0.364749	3.42726			ZNF782	0.49426	0.915719
	NIPAL2	0.364651	2.10744			CTBS	0.49402	1.57509
	ANKRD44	0.364334	2.74845			TATDN1	0.493899	2.37368
	N6AMT1	0.364307	1.4146			ATP6AP1L	0.493734	2.28836
	DYM	0.364154	2.91408			NPIP	0.492736	1.04705
	HSF4	0.364056	0.695494			CTIF	0.492633	2.149
	TSEN15	0.363887	1.85206			RNY4P23	0.492593	0.770349
	SLC25A36	0.363845	1.84983			LRRC37A3	0.492486	0.677244
	TMEM50B	0.362812	1.7873			ALG10B	0.491236	0.506003
	MIR21	0.36263	1.29516			AGTPBP1	0.490899	1.84985
	PTTG1IP	0.362604	2.62935			PHC3	0.490327	0.726302
	ALG10B	0.3626	0.898114			KANSL1L	0.49023	1.07476
	DISP2	0.362521	0.939862			ACSF2	0.490133	1.48979
	AP5B1	0.362351	2.71842			IGANRP	0.490098	0.245234
	NPIP	0.362327	2.74613			YARS	0.489928	1.71336
	LOC100289637	0.362237	1.90861			MIR4677	0.489091	0.315787
	PTPN20A	0.361993	1.25759			MKRN1	0.489062	0.990911
	C12orf52	0.361876	1.42839			NPIPL3	0.488979	0.746893
	FGFR1OP2	0.361751	1.22993			CR1	0.488556	0.790499
	C8orf40	0.361655	1.23891			ANKRD44	0.488538	1.20217
	ZNF26	0.361629	1.9024			SNRPN	0.488316	1.16008
	COL6A3	0.361583	1.64956			SLC4A7	0.487739	0.566111
	PRKY	0.361082	1.82293			ZNF518A	0.487588	0.713984
	FOXD4L3	0.360966	2.05251			FLJ33630	0.487548	1.16219
	GAB2	0.360836	1.51571			CLCN5	0.4867	1.0163
	RN5S464	0.360132	0.893286			IARS	0.486387	2.49788
	C6orf48	0.360025	2.93999			FAM134B	0.486013	1.6245
	TPTE	0.359736	1.10039			ZBED3	0.485566	1.27327
	C17orf57	0.359057	1.50053			PRB4	0.485301	1.86922
	ZNF25	0.359008	1.8136			PLEKHM3	0.484941	1.00817
	FAM160B2	0.358771	2.01309			RNU7-35P	0.48422	0.374324
	GPD1L	0.358732	1.97729			ALDH3B1	0.483344	1.52143
	HCG11	0.358163	1.44937			GTPBP2	0.483043	2.87967
	C12orf51	0.357534	1.54521			MIR4771-1	0.482508	0.344667
	LOC100289333	0.357517	0.828158			MIR4771-1	0.482508	0.344667
	RPL32P3	0.35741	1.31332			DMXL1	0.482006	0.657022
	MIR1299	0.357238	0.515447			CEBPG	0.481842	3.17062
	OR2L2	0.357238	2.24731			ARHGEF10L	0.481623	3.1503
	RAB27A	0.357092	1.99371			PPARGC1A	0.481034	1.34539
	CCZ1	0.35702	1.84942			UHRF2	0.480569	1.27448
	MIR450A2	0.356992	0.703089			ASS1	0.480434	2.34582
	HOXA3	0.356962	1.68227			ZNF709	0.480044	1.14215
	PCDH1	0.356864	1.6296			ATG2B	0.480022	1.09107
	PCID2	0.356859	1.19111			HERC2P2	0.479987	1.81856
	FAM73A	0.356624	2.18539			KIAA1033	0.479976	3.37298
	CLTCL1	0.356505	2.80746			MAN2A1	0.479656	1.29353
	AP1S2	0.356428	1.10023			LOC399744	0.479068	0.970194
	MARS	0.356298	2.07372			TAS2R10	0.478357	0.434677
	SFT2D1	0.356205	2.40638			PLEKHA8P1	0.47802	0.882418
	PSPN	0.356129	0.51971			GGT3P	0.477998	1.73912
	MRPL42P5	0.355586	0.93649			C6orf57	0.477408	1.24299
	DUSP6	0.355572	1.34374			DEFB114	0.4773	1.21768
	LOC100129233	0.355346	0.703498			TM2D1	0.476613	1.64553
	CAMLG	0.355337	1.79888			GCSHP3	0.476526	1.27839
	TBC1D2	0.355317	2.09			SEPSECS	0.475923	2.14372
	CAPN7	0.355312	3.0926			MIR548AG2	0.475162	0.63222
	TAS2R4	0.354924	0.75049			EIF1	0.474406	2.1606
	TBC1D8	0.354861	1.26761			LOC728888	0.474191	0.590116
	HLA-DRA	0.354692	2.53612			SLC19A1	0.474043	1.07604
	WIZ	0.354408	1.62355			SLC16A4	0.473323	3.98218
	FAM129A	0.354314	2.08035			LOC100506032	0.47324	0.849276
	LOC100129999	0.353587	1.39141			RNF13	0.472722	1.7609
	C14orf79	0.35357	1.00745			PCCA	0.472722	1.18068
	DENND1B	0.353459	1.4509			AKT3-IT1	0.472451	0.789562
	EIF2C4	0.353442	2.45458			CSGALNACT2	0.472307	1.95818
	MIR16-2	0.353434	0.549433			DNAJC1	0.472223	2.32006
	LOC100505957	0.353368	1.22045			PRR5-ARHGAP8	0.472221	1.87092
	CG030	0.353327	1.47763			DPYD-IT1	0.472211	1.01484
	ANKRD10	0.353185	1.49769			PARP6	0.472111	1.36443
	DIRC2	0.352827	1.25382			DOCK8	0.471924	1.34756
	RTN4RL2	0.352661	1.23427			TMLHE	0.471559	1.58831
	SNORD91A	0.352541	1.5579			GUSBP9	0.471252	0.554167
	MACROD1	0.352465	1.33986			IGHD2-21	0.471196	0.554964
	LOC440993	0.352415	1.12975			NCOR1	0.471187	1.33166
	RPL23AP82	0.352341	0.310485			PPARG	0.470019	1.08266
	KGFLP2	0.352176	0.610469			LOC283663	0.469974	1.92641
	SLX4	0.351923	1.60622			RN5S138	0.469832	0.893103
	SNORA12	0.351899	2.81663			USP9X	0.469824	0.913999
	HBE1	0.351473	1.37638			USP32P1	0.469763	1.32857
	SNORA37	0.351291	1.34294			TTBK2	0.469155	0.991041
	AGAP5	0.350859	1.1282			AGPAT3	0.468922	0.299641
	YPEL2	0.350808	0.647333			LOC100129034	0.467473	1.06682
	MSX2P1	0.349995	1.18434			LOC100216546	0.467218	1.16361
	KIAA1109	0.349835	1.77259			ZMYM2	0.466803	0.922208
	CSAD	0.349705	1.62771			GCSH	0.466742	0.519768
	POLR2J4	0.349311	3.02744			SNORD116-21	0.466684	1.08454
	FLJ39653	0.349018	0.730977			MIR548I1	0.466341	1.11427
	TMEM14E	0.348861	1.546			DRAM2	0.46611	3.15812
	CAMKMT	0.348551	1.42122			ST13P4	0.465698	0.594105
	NDST2	0.348439	1.72564			AGAP8	0.465563	0.925559
	PRSS50	0.348401	1.27114			PARP14	0.46554	0.91474
	HDAC10	0.348397	1.152			PPP1R12B	0.465539	0.489689
	GABPB1-AS1	0.348387	1.3028			MFSD11	0.465514	1.80877
	LOC374443	0.348332	1.63196			MIR4294	0.465421	2.7721
	ITFG1	0.348246	1.96302			ZFYVE26	0.465271	2.10473
	FGL2	0.347955	1.15802			MIR548E	0.464252	0.34632
	LOC100128822	0.347806	0.937276			RN5S151	0.464215	0.649662
	CTHRC1	0.347555	1.38874			OCLM	0.464099	0.577802
	ZNF337	0.347506	1.38232			LOC143188	0.463686	0.449786
	GOLGA8B	0.347017	2.24632			CCDC111	0.463666	1.38
	RNU6-82	0.346828	0.596388			TBC1D3B	0.463612	1.08142
	SGK3	0.346826	1.60388			IGLJ4	0.463411	0.780906
	DNAAF2	0.34622	0.799913			CYLD	0.462755	1.51196
	FAM122C	0.346181	1.43866			ATP6V0A2	0.462153	1.92289
	DIAPH2	0.346091	1.45136			SLC22A18	0.461438	1.37346
	SNORD53	0.346082	0.958492			VPS13A	0.461279	0.762944
	RABGEF1	0.34594	1.24473			ANKRD36B	0.461093	0.570667
	LRRC8D	0.345529	1.06496			LOC728888	0.460521	1.235
	EML2	0.34548	0.93222			GPR108	0.460514	1.48826
	RHBDD1	0.34499	2.49219			ANK2	0.460018	1.98418
	STX4	0.343773	1.75972			GOLGA6L5	0.459974	0.905999
	LOC100505616	0.34369	1.0344			HAAO	0.459649	0.807282
	CSF3R	0.343464	1.50944			SKA1	0.459447	1.61659
	TTTY14	0.343255	0.766198			TXNRD3	0.459239	1.74157
	SMURF2	0.34312	3.12921			ZSWIM7	0.458565	1.17049
	PRPSAP1	0.343119	2.12162			L3MBTL1	0.458485	1.19638
	OR2Z1	0.342637	1.62385			NLGN4Y-AS1	0.458145	0.676472
	LOC641367	0.342448	0.709322			PPP2R3B	0.457865	1.31474
	HLA-DRA	0.342197	0.41811			MIR3686	0.457546	0.416361
	ZNF736	0.342088	0.929675			N4BP2L2	0.456639	1.12235
	LOC100507486	0.342085	0.774608			GGTLC2	0.456481	1.61875
	MIR4525	0.342063	1.01926			IGIP	0.456008	0.382059
	UBE2H	0.342041	1.37757			BRE	0.455837	2.63434
	GPT2	0.34183	1.82441			LINC00471	0.455825	1.21309
	LOC100506603	0.34144	1.599			DOC2A	0.455735	0.996828
	OSTM1	0.341386	0.907321			CD99P1	0.455006	1.44657
	RFX2	0.341378	2.16712			FOXJ2	0.454314	2.25916
	MIR412	0.340987	0.676397			RASA4	0.454282	0.809288
	NPIPL3	0.340978	2.08458			ZCCHC7	0.453931	0.753915
	RN5S151	0.340566	0.644708			ZNF460	0.453892	0.834929
	ACBD5	0.340484	2.02446			IGLV3-16	0.453578	0.449505
	TBC1D5	0.340413	1.21962			ARVP6125	0.453342	0.83807
	MIR548I1	0.340299	0.85665			HIST1H2BN	0.453339	1.21787
	MIR548I1	0.340299	0.85665			MIR550A1	0.453322	0.289202
	TXLNG2P	0.340272	1.72871			LOC100507330	0.453033	0.486954
	HELB	0.340147	1.27777			POLR2J4	0.452181	1.22489
	LHPP	0.34004	1.47047			CD101	0.452115	1.8649
	TRMT5	0.339497	0.949271			SHMT2	0.451996	3.45832
	ARL11	0.339387	0.860459			LOH12CR1	0.451892	1.06236
	MIR4516	0.339348	0.460361			RN5S68	0.451736	0.800072
	CDAN1	0.339309	1.08255			KIAA1715	0.450976	1.37011
	NPIP	0.33927	1.98215			MT4	0.45088	1.66596
	PDK1	0.33923	1.35219			TCP11L2	0.44932	1.33788
	ACBD7	0.339092	0.828086			IKBKB	0.448569	2.41318
	NKIRAS2	0.338636	1.42239			CHKB-CPT1B	0.448366	1.86495
	AMELX	0.338577	1.39076			LRRC37A2	0.447936	1.0222
	UXS1	0.338346	1.41464			NEIL3	0.447676	2.06061
	MIR4771-1	0.338247	1.24135			LOC390660	0.44752	1.0516
	MIR4771-1	0.338247	1.24135			FBXL4	0.447403	1.36159
	MIR2909	0.337926	0.958355			LOC100507607	0.447066	0.893096
	TXLNG2P	0.337735	1.42892			ZNF419	0.446102	1.47839
	SNHG15	0.337451	1.40659			WDPCP	0.445961	0.646857
	TMEM206	0.337211	1.62739			TMEM116	0.44587	1.19267
	LOC100508047	0.337117	1.89289			LOC100506965	0.445681	0.56972
	PPARA	0.336899	1.65034			MSH5-SAPCD1	0.445666	0.704689
	TMEM156	0.336865	1.04447			LOC648570	0.445364	0.430225
	P2RX1	0.336754	4.00411			TPTE2P5	0.445282	0.78017
	MIR600HG	0.336753	1.12975			KDM4C	0.445109	0.798783
	PAN2	0.336602	1.35831			C10orf11	0.444959	0.503441
	WHAMMP1	0.336505	2.24007			RNF213	0.444468	1.38421
	DYX1C1-CCPG1	0.336369	1.15765			RN5S444	0.444443	0.825847
	CCDC169-SOHLH2	0.33585	1.72912			NBR2	0.444372	1.69725
	MT1E	0.335568	1.17579			METTL4	0.444274	1.997
	FLJ43663	0.335004	1.35874			LOC100132832	0.443683	1.15579
	DRAM2	0.334914	1.46748			C20orf94	0.44363	0.948054
	AFF3	0.334905	1.48164			DDX60L	0.443048	2.15322
	EIF1B	0.334775	1.08752			TBC1D3G	0.442909	0.917597
	LOC100272228	0.334701	1.50678			MCCC1	0.442806	1.96046
	HDDC3	0.334678	2.32376			S100PBP	0.442487	1.15417
	ZSCAN30	0.334528	1.60126			ICA1L	0.44201	1.21426
	ICOSLG	0.334445	1.74023			ITPR1	0.441693	2.15807
	MLLT10	0.334043	1.52458			SMG1P1	0.441512	0.74819
	CXorf38	0.333904	1.1346			ANKRD10	0.441126	0.732654
	FAHD2B	0.333838	1.85299			ZNF18	0.44106	0.985857
	KIF26B	0.333816	1.77087			MT1P3	0.441007	1.39979
	LOC100289455	0.333794	0.572889			GSDMB	0.440956	2.5725
	C14orf149	0.333562	1.04022			SDCBP	0.440808	0.74217
	IDUA	0.333226	1.15906			FBXO9	0.440754	1.21666
	TMEM106A	0.332909	1.68349			MIR1256	0.440542	0.449425
	LOC100653003	0.332842	0.59677			CLSTN3	0.44049	0.591078
	PAGE5	0.332275	1.32209			FBXL20	0.440223	1.56008
	ZRANB3	0.332137	1.16554			SPATA1	0.44022	1.46973
	C9orf16	0.331815	0.800802			WNK1	0.439985	0.967392
	GCSHP3	0.331726	2.03411			ANKRD18DP	0.439429	0.901921
	RHOBTB3	0.331586	0.946062			MIR933	0.439355	1.74364
	CNTN4	0.331052	2.26742			LOC100505576	0.439352	1.06292
	POMGNT1	0.331041	1.98408			P2RX1	0.439071	1.62378
	RAB11FIP2	0.33104	2.03923			CIDECP	0.43907	1.91765
	MORC3	0.33099	0.846365			LOC100507278	0.439057	0.312893
	HLA-A	0.330771	2.98718			ANKRD36C	0.438953	0.863366
	DNAH10	0.330267	1.59556			NPIPL3	0.438933	0.74374
	GOLGA8A	0.330166	2.34367			SENP6	0.438789	1.08197
	SOS2	0.33013	0.908715			CLASP2	0.438777	1.01008
	CCDC88C	0.330121	1.92509			CCDC144C	0.438705	0.740232
	POU5F1P4	0.329598	0.567899			SYCE2	0.438475	1.84022
	WNK1	0.329452	2.56006			XPNPEP3	0.438309	0.713948
	PDE1B	0.329306	1.48781			ZP3	0.438136	1.70471
	LOC646938	0.329247	0.825393			ZFYVE9	0.438131	1.36284
	RNU7-26P	0.329162	1.73308			MGC2752	0.438	0.675574
	KLHL2	0.328846	1.69918			WDSUB1	0.437966	2.9938
	RPL23AP4	0.328656	0.819259			PLD1	0.437924	1.47408
	RPL23AP4	0.328656	0.819259			MTVR2	0.43779	0.559085
	FLJ43681	0.328656	0.819259			SNORD18B	0.437298	2.60079
	TBX1	0.32864	1.76436			SLC48A1	0.437011	1.21833
	MIR3918	0.328502	2.45145			LOC728339	0.436908	0.7056
	LINC00266-1	0.32837	1.41937			FAM47B	0.436785	3.0174
	KIAA1737	0.328339	0.543895			MIR646	0.436184	0.274966
	CNR2	0.328264	1.26999			OMA1	0.436179	1.7613
	SETDB2	0.327996	1.22301			GRIP1	0.436044	2.45253
	UHRF1BP1	0.327605	1.76866			TRAPPC6B	0.435901	0.899891
	NBAS	0.327482	1.75858			MIR550A3	0.435857	0.379374
	ARHGEF38-IT1	0.327283	0.993235			PARP11	0.435815	1.40214
	APBB3	0.327253	1.19964			MIR3916	0.435333	0.957594
	TMEM168	0.327175	3.4515			TMOD2	0.435244	1.39057
	MIR3189	0.32699	0.823487			HECTD1	0.435141	0.828886
	PRKCE	0.326858	1.52019			GRIK1-AS2	0.434609	0.26956
	IPO13	0.326841	1.53373			CABP5	0.434525	1.26399
	MIR548F2	0.326823	0.987885			LOC100128437	0.434488	0.942001
	SNRPN	0.326703	0.828756			TUBGCP3	0.434325	0.991249
	PLD1	0.326666	2.21511			NT5C2	0.434157	1.53598
	SATB1	0.32654	1.65442			C3orf26	0.434106	0.54512
	P2RX4	0.326313	0.79949			LINC00476	0.434051	0.41747
	GOT1	0.32616	2.69052			SLC14A1	0.433865	2.03543
	PGAP1	0.326042	2.32038			PCMTD1	0.433793	1.3458
	SNORD58C	0.325925	1.21861			LRRC28	0.433247	0.880574
	SNORD1B	0.325884	1.00263			ZFP62	0.432967	1.2817
	AWAT1	0.325711	1.37701			LOC100130157	0.432729	1.36428
	TRBV9	0.32506	1.40768			KRT18P10	0.43236	0.771389
	OSGEP	0.324955	0.93398			GOLGA6L10	0.432239	0.935699
	LOC653061	0.324889	0.99262			AGAP7	0.432228	1.03593
	LOC100130691	0.324789	2.5983			JPX	0.432227	0.657957
	COG7	0.324605	1.22083			CCZ1	0.432023	0.769774
	LINC00278	0.324553	0.72274			LINC00552	0.431767	1.34309
	LOC439949	0.324514	1.01051			TBC1D3	0.431643	1.17286
	GAS5-AS1	0.324371	2.04883			TAS2R5	0.431423	0.635926
	RBM6	0.32437	1.90478			SLC16A5	0.431054	1.18019
	TEP1	0.324172	1.16181			SCARNA27	0.430821	1.73398
	CD55	0.324122	0.984927			MED13L	0.430764	0.863092
	CHMP5	0.323868	1.36424			CCDC88A	0.430403	1.49914
	SSH1	0.323814	0.728965			HCG4B	0.430201	0.505564
	GOLGA8DP	0.323689	1.12608			HCG4B	0.430201	0.505564
	ALPK1	0.323682	1.67128			AOAH-IT1	0.430069	0.968031
	WASH3P	0.323466	1.18956			TBC1D2B	0.429675	1.27697
	CLEC2D	0.323327	1.11663			VAMP5	0.42938	1.48709
	MIR3686	0.323286	0.584897			GLT25D2	0.42936	1.62933
	PAR-SN	0.323088	0.775908			WDR67	0.428919	2.57301
	C3orf35	0.322943	1.14193			TBC1D3H	0.428751	1.25061
	NR1D1	0.322559	1.01509			SLC9A9	0.428734	1.60944
	SH3GL1P1	0.322497	1.30073			CD47	0.42863	1.97195
	MIR27B	0.322321	0.752217			MGC11082	0.42842	1.15503
	NDST1	0.322214	1.42048			MSH5-SAPCD1	0.427603	0.658266
	DCAF4	0.322206	2.15889			MSH5-SAPCD1	0.427603	0.658266
	MIR3690	0.321911	0.927414			MSH5-SAPCD1	0.427603	0.658266
	MIR3690	0.321911	0.927414			MSH5-SAPCD1	0.427603	0.658266
	RN5S476	0.321772	1.59479			LYG1	0.427407	0.860948
	CAMK2G	0.321565	1.43822			WIPI1	0.427353	2.11715
	SEMA4D	0.321523	1.67195			UBR5	0.427337	0.748685
	FNBP1	0.321427	2.06926			SCLT1	0.427212	0.888997
	PTEN	0.321368	0.848546			HDAC5	0.427027	1.02182
	ZNF821	0.321358	0.834159			TSEN2	0.427018	1.56651
	GBP3	0.321262	0.800533			TRMT5	0.426583	0.477786
	MIR550A3	0.321195	0.44879			NBR1	0.426484	1.37705
	LOC100506710	0.321167	2.62849			CPEB2	0.42631	0.666043
	TMCC3	0.321113	1.192			EXOSC8	0.426031	1.88829
	GOLGA6L9	0.32098	0.917027			ANKIB1	0.425283	1.10688
	SYNPO2	0.320848	2.62436			TMBIM4	0.425007	2.08164
	LINC00266-1	0.320726	0.909336			NAA38	0.424793	1.3733
	SNORD121B	0.320513	0.563559			HLA-DRB5	0.42478	0.562273
	CCDC62	0.320509	1.70075			CBWD1	0.424715	1.06386
	PCGF5	0.32045	1.30415			BLNK	0.424595	1.4883
	QPRT	0.320083	1.50781			HCG4B	0.424512	0.570924
	SPDYE5	0.320056	0.928062			PPP1R3E	0.424463	1.62391
	RNF14	0.320015	2.16711			ATXN1	0.424274	0.476877
	TRMT10B	0.319901	0.945852			NPHP3-ACAD11	0.424143	1.52034
	USP34	0.319827	1.72432			CCDC91	0.424007	0.961747
	METTL21D	0.319791	0.925448			ZNF25	0.423991	1.46695
	NCRNA00185	0.319592	0.898582			NLRX1	0.423884	1.54771
	FNDC3B	0.319462	2.02971			PLEK	0.423447	2.40507
	PDE7A	0.319361	1.63844			TAF1D	0.423391	2.36437
	VENTX	0.319254	2.00383			ACSM3	0.423234	1.47313
	SLC25A16	0.319247	1.34176			OBFC1	0.423132	1.83615
	DLL1	0.319207	1.68146			CLEC2A	0.422864	0.98432
	GFOD1	0.318946	1.03992			IRAK4	0.421859	1.14408
	STRN3	0.318526	1.20327			CYP4V2	0.421773	2.00521
	PTPN13	0.318505	1.74508			PACSIN2	0.421721	0.540935
	FMNL3	0.318475	1.12641			PDE4D	0.421581	0.481131
	ZNF181	0.31845	1.17208			MIR4476	0.420963	0.734718
	NSMAF	0.318409	1.7773			MX1	0.420837	1.69895
	MDM4	0.318052	1.57231			RN5S194	0.420818	0.642741
	ZNF619	0.317617	1.10033			KIAA1468	0.420778	1.04446
	OR51A2	0.317611	0.696773			LNPEP	0.420533	0.857896
	LOC100653076	0.317332	1.07013			RN5S35	0.420256	1.83094
	GPR135	0.317312	0.962009			LOC145474	0.419962	0.36599
	ZNF426	0.31718	1.72618			LOC151009	0.419255	0.598994
	ANP32A-IT1	0.317163	1.1348			RSPH3	0.419147	1.4774
	ITGA4	0.31711	2.34709			SECISBP2L	0.41911	1.06173
	LENG9	0.316851	1.088			MIR378E	0.41896	0.783831
	C17orf97	0.316847	0.69725			LOC100509445	0.41892	0.661875
	HORMAD1	0.316775	0.494981			AGPAT4	0.418915	2.34916
	MIR335	0.316313	0.594316			RN5S268	0.418864	0.351358
	HEATR7A	0.316107	1.13403			VPS36	0.418755	1.01861
	PHKB	0.316029	1.20054			SMG1P1	0.41871	0.612725
	HTR6	0.315733	1.39087			KRTAP9-4	0.418661	0.470598
	FAM228B	0.315574	1.20913			PCNX	0.418564	0.599425
	LOC100505672	0.315377	0.852039			TMEM106B	0.418513	1.04098
	CPM	0.315348	0.999881			MIR4312	0.41847	0.855511
	AHCYL2	0.315057	1.33702			CYP1A1	0.418364	1.03219
	ITPKB	0.314825	0.910722			RSF1-IT2	0.418303	0.314288
	DDHD2	0.314556	1.53793			ZFAND3	0.4183	0.943195
	MTX3	0.314545	1.0098			LOC100287834	0.418108	1.23134
	C2CD2	0.314406	0.940911			DYX1C1-CCPG1	0.417906	1.5252
	FLJ38717	0.314402	0.382463			CREBRF	0.41775	3.44083
	ABCC6	0.314348	0.562755			LOC100505687	0.417569	0.728632
	SEPN1	0.314195	1.80867			STAG3L2	0.417559	1.0397
	RAD54L2	0.314174	1.05904			LOC100272228	0.417502	0.566212
	TBC1D2B	0.31413	1.75388			LOC100652901	0.417318	0.477235
	PLEKHM3	0.314112	2.12623			SPPL2A	0.41712	1.22388
	DNASE2	0.314074	1.80871			VWA5A	0.417061	1.91659
	MAN2A2	0.313948	1.29834			HOXC4	0.416882	3.00226
	LOC100505769	0.313791	0.789752			NAP1L1	0.41622	0.598709
	MIR597	0.313523	0.984205			HAUS4	0.416103	1.60959
	ZNF691	0.31349	1.29451			LOC100506258	0.416003	1.30951
	FAM63B	0.313202	1.41926			RNU5A-4P	0.415855	0.73087
	ANKRD10-IT1	0.313164	1.90211			TAF1D	0.415672	1.55305
	KGFLP1	0.313111	0.559793			HCFC2	0.415581	1.78135
	PCNX	0.31308	4.0141			POT1	0.415543	1.33966
	CACNA2D3-AS1	0.313031	1.1109			MYO15B	0.41549	1.95938
	PAN3-AS1	0.312981	1.41126			RCN3	0.415384	1.40288
	C17orf58	0.31274	0.887434			USP34	0.415298	0.646218
	DNAJB4	0.312611	0.994839			RN5S126	0.415101	0.823913
	CBWD1	0.31261	2.42743			MR1	0.414868	1.42111
	LYST-IT1	0.31248	1.15348			ZNF83	0.414821	1.24491
	GOLGA6L10	0.312362	0.799562			USP25	0.414603	1.14222
	RABGAP1L	0.312285	1.83048			AHSA2	0.414361	0.88263
	ZNRD1	0.312032	1.967			PPIP5K1	0.41431	1.15804
	FLJ27352	0.312014	1.41168			DTWD1	0.4139	1.19367
	C6orf48	0.311885	2.4423			SMG1P1	0.413766	0.604813
	IL12RB1	0.311881	0.786487			C6orf70	0.412596	1.48688
	RFFL	0.311755	2.31363			IGKV3D-11	0.412222	0.886292
	TMED6	0.311644	1.5268			GOLGA8A	0.412146	1.11109
	SDHAP3	0.311484	2.68488			RNU1-16P	0.412074	0.98035
	PPP1R21	0.311455	1.75853			CEP192	0.411842	0.875216
	DST	0.311181	2.47424			APOLD1	0.411842	1.2173
	LOC283143	0.31109	1.05948			FBXL13	0.411159	1.21135
	THBS3	0.311037	0.808759			INSR	0.411019	2.1072
	PPP1R2P3	0.310931	0.691998			USP40	0.410925	1.2364
	MIR631	0.310898	0.937637			TSPAN3	0.41081	0.34211
	SEL1L3	0.310869	2.663			DPH5	0.410712	1.47987
	RAB28	0.310792	1.27863			CCDC82	0.410694	1.47309
	ZNF69	0.310519	0.750108			PTPN4	0.410694	0.994575
	CHD1L	0.310483	1.65764			ZC3H8	0.410347	2.16149
	SNORD63	0.310451	1.28384			TRAJ4	0.410226	0.798185
	SCAPER	0.310451	1.28516			MIR2113	0.410044	1.35681
	LOC283140	0.310442	1.09189			C8orf37	0.409905	0.942359
	DCUN1D3	0.310412	1.5027			C9orf91	0.409705	1.16155
	CNDP2	0.310365	0.996959			PABPC1L	0.409483	0.61077
	RN5S171	0.310092	0.472229			ITPR2	0.409452	0.515486
	LOC100507419	0.309891	0.618254			LOC100506290	0.409403	0.408957
	MEGF8	0.309813	1.53486			PDPK1	0.408746	0.698438
	AKT3	0.309787	1.8827			C14orf159	0.40856	2.24244
	VPS13A	0.309666	2.19922			LOC100505696	0.408315	0.65138
	HIC1	0.309634	0.769628			MXD1	0.408141	1.24688
	CCDC142	0.309526	0.932092			SMPDL3A	0.408028	1.30972
	DOCK11	0.309388	2.24473			MIR134	0.407813	0.629708
	AKR7A3	0.309227	1.34074			POLG2	0.407701	0.96058
	EFTUD1	0.309184	0.620939			KIAA0430	0.407678	1.69953
	MIR765	0.309039	0.829845			RAD17	0.407316	2.44933
	WRB	0.308922	0.976362			HLA-F-AS1	0.407156	1.13278
	TAS2R46	0.308712	0.478568			LOC285540	0.407076	0.777847
	LOC100287728	0.308681	1.13004			MIR558	0.406636	0.361108
	C17orf39	0.308287	1.2252			RNF135	0.406537	1.50558
	MIR579	0.308279	0.509267			BNC2	0.406459	0.791193
	SETDB1	0.307885	1.55771			FAM125B	0.406369	0.871195
	LOC100130100	0.30785	1.37511			MIR3670-1	0.406007	0.837775
	RN5S26	0.307826	0.792717			MIR3670-1	0.406007	0.837775
	SZT2	0.307778	1.29139			MIR3670-1	0.406007	0.837775
	DLX2	0.307685	1.48853			DCDC1	0.405475	0.436278
	FAHD2A	0.307617	0.716085			LOC389247	0.405273	1.75176
	TCEAL7	0.307573	0.955303			MIR4481	0.405185	1.67812
	SNORA9	0.307536	1.34445			CLDN9	0.405068	1.33557
	USP30-AS1	0.307498	1.17779			RN5S336	0.40505	2.30004
	HLA-DRA	0.307481	1.63904			ATF4	0.404995	1.49301
	CUX1	0.30742	0.8779			AKD1	0.40494	2.04386
	ARHGAP26-IT1	0.307359	1.0329			LOC100133091	0.404399	0.387794
	ACSM3	0.307348	0.902596			HIST1H3E	0.403891	0.510219
	LOC100509323	0.306943	0.933503			MALAT1	0.403646	2.04124
	BCOR	0.306906	2.09994			NPIPL2	0.403262	0.61317
	ESRP1	0.306752	1.82918			DCAF17	0.403251	1.49234
	C4orf34	0.306749	1.13395			NHLRC3	0.403123	1.63916
	GTDC1	0.306606	2.25171			CXorf56	0.402927	1.40177
	DIS3L	0.306563	1.55577			HSPBAP1	0.402733	1.19478
	LOC728208	0.306502	1.06273			PPP2R2D	0.402525	1.26842
	WDR49	0.306306	0.949373			AMZ2P1	0.402433	1.09787
	CXorf65	0.306013	0.785349			USP47	0.402281	2.29004
	PGM5-AS1	0.305926	1.44305			TBC1D3F	0.40173	1.12372
	LOC100505787	0.305895	1.14335			SH3RF3	0.401629	1.75217
	LINC00266-1	0.305821	1.07251			FAM219B	0.40161	1.58057
	NFYA	0.305551	1.72057			VPS45	0.401512	1.57207
	LOC100129186	0.305429	0.733476			RHOBTB1	0.401465	1.27774
	RHOU	0.305258	0.941147			PABPC1	0.401063	0.648021
	CELA1	0.30516	0.862488			KHNYN	0.401034	1.45899
	PHKA2	0.305148	1.84711			LURAP1L	0.400968	1.29878
	TATDN1	0.305104	1.00529			TREML3P	0.400781	0.963542
	LETMD1	0.305038	1.45557			SNORA22	0.400682	1.15075
	KRTAP10-3	0.304824	2.04893			FAM45A	0.40056	0.935973
	ZNF383	0.304749	1.15918			CEP68	0.400284	0.863908
	RNPC3	0.304734	1.31175			PIK3CB	0.39988	1.29916
	OR1L4	0.304586	1.64949			CCDC93	0.399857	1.26734
	CBWD7	0.304348	1.86222			PPIP5K1	0.399384	0.435116
	DSC1	0.304298	1.17322			PPP2R5A	0.399015	2.19946
	LOC440570	0.304284	0.685618			PMS2L2	0.399004	1.43536
	TMEM79	0.304063	1.202			PMS2P5	0.399004	1.43536
	KLHDC4	0.30339	1.77436			LPGAT1	0.398922	1.17173
	ITGA5	0.30335	1.1861			RNY3P9	0.398765	0.72373
	PPP2R3B	0.30333	0.913644			NFAT5	0.398687	0.751519
	NDUFB2	0.303236	1.22112			ZNF705D	0.398674	0.822718
	LOC100508202	0.303203	0.762872			SNORD59B	0.398339	2.49053
	TPTE	0.302812	1.2816			LRRC37B	0.397959	1.11802
	HOXA5	0.302601	1.30259			SMG1P1	0.397492	0.724156
	SLC25A2	0.30256	0.942979			CCDC14	0.397487	2.71142
	SNRPN	0.302167	1.12629			ABCA13	0.397337	1.30423
	GPR124	0.302058	1.25602			MIR4714	0.397331	0.274412
	ARHGAP44	0.30195	0.646904			MGC40069	0.397182	0.915296
	UQCRC2	0.301826	2.0423			GATAD1	0.397078	1.11019
	NBEAL1	0.301548	1.17464			FNDC3A	0.397025	1.00605
	PTPN18	0.301455	2.33946			NSL1	0.396452	3.57846
	PLCG2	0.301269	1.91432			HNRNPU-AS1	0.396444	1.08201
	SMYD3	0.301258	1.33587			LRMP	0.396342	1.33618
	KCNE1	0.301104	0.73665			HOXA13	0.396126	0.849207
	SCARNA14	0.301073	0.454982			LOC100653329	0.396031	0.798438
	HIBADH	0.301026	1.05466			PCM1	0.396017	0.788443
	MIR4502	0.300874	1.08997			CAPN3	0.395602	0.731636
	SNORD116-2	0.300536	2.06739			PDCD5	0.39527	2.07795
	FGF14-IT1	0.30039	1.27391			SBF2	0.394703	1.14694
	SLC25A6	0.300346	0.524921			FOXD4L1	0.394694	0.797814
	NAA38	0.300181	1.73594			NOTCH2NL	0.394545	0.997611
	DOCK6	0.299807	2.15279			RNU7-52P	0.394391	0.305884
	LINC00341	0.299519	1.08735			MEG9	0.394184	1.68182
	LOC100506652	0.299495	1.90978			KRTAP5-8	0.394076	0.877306
	BTBD19	0.299367	1.17613			MLST8	0.394033	1.4986
	EPG5	0.299338	1.09787			LOC148145	0.393948	0.333522
	MYCBP2	0.299294	1.39435			TPTEP1	0.393672	0.808284
	TJP3	0.298886	1.39593			ICA1	0.393456	1.9417
	ZNF708	0.298882	0.999126			SDK1	0.393401	1.93054
	CNTNAP1	0.298777	0.982155			NT5M	0.393307	1.38509
	CBS	0.298665	1.34087			ST3GAL3	0.393213	1.93591
	KDM5C-IT1	0.298606	0.889664			RNF170	0.393204	1.40798
	LPO	0.298578	0.987185			FAM91A2	0.392959	0.600685
	NUDT19	0.298421	1.49902			RCBTB2	0.392956	1.69374
	STK39	0.298201	2.22461			ATP11B	0.392942	1.89939
	KLHDC5	0.298006	1.83567			C11orf63	0.392859	0.919229
	MUC19	0.297945	0.850186			TGIF1	0.392802	1.35131
	PION	0.297713	1.00216			PIGZ	0.392616	0.918736
	OGFOD2	0.297654	1.43408			CSNK2A2	0.392263	0.815032
	FLJ45513	0.297531	1.50945			FLJ13197	0.392089	0.721634
	FAM99B	0.297327	1.34389			SCCPDH	0.391146	2.93335
	GATAD1	0.297163	1.37164			CLEC12B	0.390851	0.98219
	P4HTM	0.297079	1.97065			AKNA	0.390646	1.10032
	T1560	0.296776	1.59791			C6orf48	0.390579	1.82387
	BVES-AS1	0.296717	0.767999			ZCCHC8	0.389525	1.64686
	MIR548I1	0.296711	0.924638			BRWD3	0.389284	0.965397
	GPR148	0.296685	1.17978			SLC25A36	0.389089	1.9116
	TIAL1	0.296646	1.66684			HSPB6	0.388821	1.18255
	MAST3	0.296544	1.28028			CCDC58	0.388445	1.14141
	EP400NL	0.296395	0.624871			LOC100132707	0.388388	0.863248
	NABP1	0.296385	0.939132			C21orf58	0.388343	1.07693
	ZNF276	0.296351	0.580103			SCGN	0.388173	0.756116
	RASA4CP	0.296316	1.02831			HLA-A	0.388113	1.6264
	HERC1	0.296047	1.79817			USP17	0.387781	1.25221
	CABP5	0.296047	2.13683			SNORD116-17	0.387684	1.38315
	TMEM161B	0.296031	0.769007			SNORD116-17	0.387684	1.38315
	MGC11082	0.296015	2.14509			USP17	0.387543	1.46911
	METTL15	0.295868	1.10946			NNT	0.387515	2.27624
	SNORD116-29	0.295821	0.746115			ZBED6	0.387458	1.01856
	GALC	0.29539	1.67798			CD160	0.387428	0.951746
	C17orf48	0.295338	2.11224			MAP3K2	0.387402	1.7717
	IARS	0.29516	2.37733			LOC256374	0.387374	0.301518
	PSPH	0.294977	2.03019			SLC24A1	0.387223	1.3025
	GOLGA8IP	0.294832	2.04977			NDUFA4L2	0.387212	0.967305
	MIR4638	0.294754	1.19449			MIR4498	0.387137	1.19786
	HLA-E	0.294578	1.45593			LOC100507153	0.387093	1.22118
	HLA-E	0.294578	1.45593			QPRT	0.387089	1.09237
	HLA-E	0.294578	1.45593			ANAPC16	0.386944	1.8939
	HLA-E	0.294578	1.45593			RN5S82	0.386759	0.873389
	ZNF74	0.294562	1.00765			PGAP3	0.386591	0.971826
	LCE3A	0.294413	0.766797			MICB	0.386087	1.56845
	PCCA	0.294295	1.42481			STAMBPL1	0.385488	1.69919
	C5orf62	0.294044	2.16899			MIR622	0.385467	0.846774
	TEC	0.293996	1.16819			ZADH2	0.385434	2.17033
	MARK3	0.293965	1.88574			LY9	0.38538	1.64948
	CYP3A4	0.293939	0.513758			TMEM63A	0.385073	1.64367
	ASMTL-AS1	0.293883	1.32581			ZNF708	0.384557	0.637359
	GOLGA8J	0.293791	1.72532			GGTLC2	0.384401	1.03534
	TMEM62	0.293369	1.19788			FYN	0.384348	2.03282
	MTCP1	0.293137	1.39407			SH3D21	0.384337	0.912071
	POLG2	0.292613	1.526			KLHL12	0.384128	1.81316
	GH2	0.292602	0.560167			RNU7-80P	0.384006	0.413933
	OBFC1	0.292566	1.44007			ZNF586	0.383906	1.02881
	UGGT2	0.292534	2.96955			CLEC2B	0.383511	1.77605
	LOC100506089	0.292436	1.08376			TAF1	0.38347	0.92598
	GOLGA6L9	0.292427	1.33026			ZNF187	0.382848	0.909262
	RWDD4	0.292292	0.964273			RNF122	0.382821	0.937412
	LOH12CR1	0.291832	1.24488			TET1	0.382551	1.24955
	LOC100134229	0.2917	1.0538			C22orf34	0.382516	0.936092
	SPATA20	0.291641	2.78086			LONP1	0.382499	1.76342
	PSMB9	0.29161	0.903756			CA5B	0.382409	1.19534
	ZFYVE16	0.291544	1.42789			FP6628	0.382369	0.72339
	TRPM5	0.291524	1.50651			GOLGA8B	0.382252	1.43965
	FAM219B	0.291473	0.589956			RNU7-45P	0.382211	1.31787
	LOC400927	0.291428	1.10021			EFHC1	0.382172	1.03207
	TRPM7	0.291239	1.91807			GOLGA4	0.382122	0.506873
	RNU7-35P	0.291099	0.628069			LOC100131564	0.38188	0.555913
	C5orf63	0.290795	1.53137			RNU6-76	0.381815	1.12401
	TRIM37	0.290664	1.61928			HERPUD2	0.381777	2.00452
	RGS16	0.29056	2.0707			TBC1D19	0.381656	1.5191
	TRAJ61	0.290331	0.712533			CD44	0.381607	0.351136
	RN5S37	0.290318	1.37996			KCTD13	0.381388	1.37227
	NHLRC2	0.290055	1.91565			SNRPN	0.381386	0.748235
	RPL37	0.289934	1.34984			PIGC	0.381385	0.809012
	MIR548A3	0.289926	0.460275			PLCG2	0.381273	2.79367
	RNF214	0.289914	2.70053			RAB11FIP2	0.381206	1.27494
	KDM4A	0.289742	1.37537			ANGEL2	0.380859	1.66615
	RN5S342	0.289699	0.299238			CEP152	0.380808	1.40063
	RN5S342	0.289699	0.299238			SLFN12L	0.380738	1.15815
	RN5S342	0.289699	0.299238			C1RL	0.38062	1.79016
	MIR1284	0.289652	0.603525			C11orf45	0.380527	1.1936
	LOC100289424	0.289647	1.01208			GOLGA6L9	0.380524	0.949475
	KDSR	0.289627	1.05956			ARRDC3	0.38052	0.829004
	HERC4	0.289124	1.00695			SAMD9L	0.380477	1.53266
	CHAC1	0.289064	1.3397			LOC100506328	0.380447	1.13571
	ASMTL-AS1	0.288935	1.49379			ATP2C1	0.380372	1.83747
	MIR24-2	0.28882	1.57116			ZNF280D	0.380103	0.973325
	TPM2	0.288734	0.811543			LOC541473	0.379048	0.741647
	OVOL1	0.288526	1.33927			TBC1D20	0.378949	1.29973
	MYC	0.288402	1.70311			R3HDM1	0.378802	1.01846
	FAM82A2	0.288306	2.51534			RBM44	0.37872	1.14136
	LONRF3	0.288244	1.51619			KGFLP1	0.378082	1.06912
	OR5AK4P	0.288206	0.645344			MYO9A	0.378022	0.762463
	NRG4	0.288174	1.11835			HLA-A	0.377807	2.03157
	TSSC1-IT1	0.28805	0.797248			CRYM-AS1	0.377534	0.81261
	TLR3	0.287977	1.35526			LOC100653057	0.377285	1.63733
	C5orf44	0.287893	1.14278			ATP2B4	0.377238	1.56298
	TAS2R13	0.287821	0.773741			ZNF195	0.376791	0.551455
	SLC9A7	0.287731	0.90073			FNIP2	0.376709	1.10062
	BMPR2	0.287483	1.90571			FBXW4P1	0.376576	1.15036
	RASA2	0.287209	1.11346			SOS1	0.376175	0.930723
	TRPC4AP	0.286808	2.2189			LOC100653348	0.375975	0.77528
	CEP104	0.286682	1.66377			SNORA27	0.375871	0.862188
	LOC100130275	0.286488	1.15205			LINC00421	0.375664	1.13174
	GRAPL	0.286233	0.818598			LOC728463	0.37559	0.912952
	CTPS2	0.286192	1.05025			PMS2P5	0.375582	2.83
	LOC100505923	0.285997	0.903605			MRPS31P3	0.375428	0.647302
	MIR30E	0.285896	0.875028			LOC441461	0.37519	1.13096
	AGAP6	0.285804	0.955597			RAB3GAP2	0.375072	1.39341
	STX12	0.285392	1.39249			FOXP1	0.375051	0.593162
	ATP9B	0.285378	1.41846			FAM160B2	0.374713	1.52902
	SYTL3	0.28518	1.90167			USP17	0.374711	1.14767
	TAMM41	0.285175	0.961333			AASDH	0.373841	2.20759
	HS3ST3B1	0.285017	1.08999			AGAP5	0.373739	0.494318
	SNORD61	0.285005	0.991025			FAM153A	0.373313	1.67557
	TSNAX-DISC1	0.285004	1.17074			ZNF107	0.373064	0.242488
	PSD4	0.284954	0.862623			GOLGA8DP	0.37262	0.953073
	PABPC1	0.284838	0.578047			WASH3P	0.372581	1.78378
	UBE2E1	0.284671	0.988355			GABBR1	0.372413	1.22871
	ATG2B	0.284486	1.88441			HIBCH	0.372316	0.441208
	GSTM1	0.284416	0.660268			ERMN	0.372007	1.83839
	DNASE1L2	0.284363	1.05282			USP17	0.37192	1.22085
	TAS2R20	0.28435	0.691608			CBWD1	0.371875	1.24489
	ADAM9	0.284253	1.81847			SETD2	0.371782	0.710012
	TMEM105	0.284133	1.30246			MIR4504	0.371724	0.933773
	RPS4Y1	0.283752	1.31945			MSTO2P	0.371574	1.51085
	ZNRD1	0.283728	1.70026			CRIPAK	0.371505	1.00446
	MIR1271	0.283728	1.01148			NR2C1	0.371495	1.26344
	RASA4	0.283673	1.28478			SNORD61	0.371192	1.37476
	KLHL8	0.28361	1.05498			TRAPPC11	0.371109	2.01274
	GPX7	0.28358	2.65973			ADCY6	0.371047	0.395904
	HSDL1	0.283437	1.06648			FAM27E3	0.370882	1.25409
	IGF2R	0.283351	1.2937			ARHGDIG	0.370559	0.645439
	LOC100505882	0.283135	1.03667			LOC400590	0.370411	0.551737
	C6orf48	0.283098	2.82542			MIR3942	0.37037	0.341803
	ZNF333	0.282997	1.89619			SH3GLB1	0.37036	1.89325
	RELL2	0.282962	1.1644			MACF1	0.370282	0.601503
	GNG5	0.282951	0.938646			GAS5	0.370217	2.32693
	ZNF577	0.282782	1.47439			TTC21B	0.370204	1.30748
	THEM4	0.282727	1.7477			FAM157B	0.370168	0.737306
	LRRC37A2	0.28272	1.18461			OR10Z1	0.37003	1.63399
	MRPL33	0.282482	0.788835			LOC651337	0.369981	1.44939
	RNU6-59	0.282417	0.961648			STAT2	0.369906	1.28626
	TBCEL	0.282197	1.26512			BCAT1	0.36981	1.70463
	ZNF581	0.282147	0.706677			PAPD4	0.369726	1.32279
	ABHD14B	0.28211	1.53705			FLJ31813	0.369559	0.982645
	SEC31B	0.282076	1.06313			METTL10	0.369467	0.815384
	MIR19B2	0.282034	0.412469			RN5S386	0.369025	0.725884
	LOC100653213	0.281999	0.845449			LYST-IT1	0.368893	0.332787
	ZNF133	0.281926	1.31175			ABCA7	0.368555	0.811648
	LOC100507557	0.281905	1.46043			IMMP1L	0.368485	0.735254
	PLEKHA5	0.281881	1.45537			SCYL2	0.368452	2.32897
	STAG3L2	0.281854	1.32734			MON2	0.368028	1.20012
	TRAF3IP2	0.281824	2.32664			RHOQ	0.367998	0.789543
	OR5V1	0.281767	0.339359			RANBP9	0.367984	2.46216
	RFX8	0.281733	0.700959			PMS1	0.367962	1.44652
	PGM5-AS1	0.281699	0.852793			ZNF230	0.367698	0.952207
	LOC653160	0.28163	0.889226			RABEP1	0.367644	1.68648
	ZNF525	0.281429	0.727539			MIR597	0.367565	0.298102
	DKFZP434L187	0.281425	1.49011			LMO4	0.367434	1.232
	SDHAP2	0.281273	0.559857			PVT1	0.367203	0.249471
	RPAP2	0.281252	2.53346			MIR3650	0.367194	0.961696
	CRLF2	0.281149	1.91778			MKKS	0.367179	0.963478
	EIF4G3	0.281108	2.28852			SRGAP1	0.367134	0.593273
	PKD1P1	0.281088	2.27945			TRAJ23	0.367118	0.441872
	LOC100288798	0.281085	0.913015			PPP1R15A	0.367108	2.33911
	OR2AE1	0.280957	2.13159			EXOC4	0.367077	0.973187
	TMEM144	0.280935	1.16289			CEP57	0.367007	1.87023
	LOC80054	0.28083	1.82109			SLC3A2	0.366715	1.76338
	HLA-DRB4	0.280766	1.03825			BCRP2	0.366502	1.18995
	GGT5	0.280585	1.21691			LINC00173	0.36648	0.531409
	NSD1	0.28042	1.34879			AAK1	0.366411	0.604558
	MOSPD2	0.28029	1.97856			MSH5	0.36624	0.985941
	NCAM1	0.280232	1.22119			RNF41	0.366047	0.930488
	RRN3P1	0.280096	1.01207			SNORD116-15	0.365983	0.993169
	ABL2	0.279967	1.65559			ALG13	0.365913	0.633179
	GSTA1	0.27991	0.698039			NDUFS4	0.365901	1.08199
	TISP43	0.279844	0.483969			GALC	0.365819	1.73823
	LOC100294341	0.279741	1.31258			MIRLET7F1	0.365703	0.490627
	SETD4	0.279654	1.10572			C10orf57	0.365661	0.797345
	SNX14	0.279645	2.53567			NMI	0.365627	1.47784
	HERC2P4	0.279635	1.13605			C9orf72	0.365603	2.16363
	KCNC4-AS1	0.279625	0.768116			MAPKAPK5	0.365547	0.857967
	ZMYM2-IT1	0.279501	0.458917			PPM1M	0.365366	0.97419
	TTC28	0.279459	1.51925			MIR563	0.365319	0.44394
	UPK3BL	0.279383	0.764391			AJUBA	0.365227	1.35209
	GOLGA8IP	0.279364	1.63096			C3orf19	0.365226	1.50601
	VPS36	0.278948	2.19087			SNORD116-2	0.365053	1.22424
	EMB	0.278838	0.945232			KCNMB3	0.364815	1.19887
	LOC441454	0.278785	0.654682			AGAP4	0.364524	1.15594
	ZNF783	0.278747	1.03933			TPM2	0.364482	1.4439
	ARSA	0.278683	0.607049			LCA10	0.364474	1.0735
	ADCY4	0.278678	1.85606			SNORD116-6	0.364358	1.24612
	RN5S22	0.278569	1.159			MIR548F3	0.364134	0.842262
	SNORA47	0.2784	1.58858			FCGR2B	0.364072	0.784037
	LOC100507066	0.278251	1.51737			CHAC1	0.363998	1.4673
	LOC100131174	0.278169	1.18473			TTC13	0.363908	1.52669
	MIR2053	0.277993	0.899358			FAM100B	0.363893	1.0488
	SNAPC3	0.277987	1.98512			MIR4789	0.363862	0.631604
	LOC100132891	0.277868	1.55358			LOC100653358	0.363806	0.284055
	RN5S103	0.27781	0.451988			AGAP6	0.363759	0.963637
	CCDC85B	0.277758	1.82527			ZNF225	0.363716	0.984463
	DCAF10	0.277714	1.38413			ZNF451	0.363117	0.713658
	LOC100289656	0.277687	0.694309			MIA3	0.36303	2.49257
	XRN1	0.27767	1.70735			RN5S355	0.362947	0.511693
	ADA	0.277646	1.10637			MIR548O2	0.362895	0.476487
	FLRT1	0.277628	1.42408			FBXO43	0.362839	0.621311
	MTG1	0.277614	1.18814			IGHM	0.362619	0.710502
	CCNDBP1	0.277514	1.16303			PGAP1	0.362545	1.30404
	GAST	0.277507	0.590599			EIF2AK4	0.362408	1.61329
	HERC2P4	0.277434	0.712388			FAM170A	0.362372	1.77166
	SYTL1	0.277382	0.6898			MIR3115	0.362263	0.522719
	LINC00265	0.276853	1.43863			METAP1D	0.362254	1.16632
	HERC2P10	0.276726	0.772491			IGKV1-37	0.362198	0.69357
	NFE4	0.276724	1.20964			ARMC4	0.361965	1.14693
	SCYL2	0.276541	1.52577			TP53I13	0.361904	0.949757
	YARS	0.276501	1.12014			LIN7B	0.361827	1.57439
	RN5S453	0.276445	1.03301			MORC3	0.361607	1.12081
	FZD6	0.276432	1.59182			RNU7-29P	0.361531	1.08231
	ZNF70	0.276424	0.931541			STIM1	0.361248	1.08206
	ZSCAN29	0.276397	0.522353			WHAMMP1	0.361203	0.508562
	MOAP1	0.276265	1.00705			HLA-DOB	0.361107	0.519276
	SBF2	0.276239	1.03085			C17orf66	0.360787	1.41371
	NPL	0.276214	0.618371			TRIM61	0.36072	1.26771
	GTF3A	0.276198	1.81216			FKTN	0.360482	1.77386
	ARMC8	0.276135	1.12945			MTMR3	0.36032	0.805052
	FP2234	0.276129	0.882716			EFCAB2	0.360244	0.851603
	METAP1D	0.276124	1.09179			SNORA16B	0.360052	0.492893
	NFATC1	0.276009	1.84037			CCNB1IP1	0.360046	1.71801
	PRMT3	0.275912	1.57906			RTN4	0.360044	0.487116
	PPP1R10	0.275891	1.05807			TMEM55A	0.360021	1.07194
	PPP1R10	0.275891	1.05807			DIAPH2	0.359891	0.826729
	PPP1R10	0.275891	1.05807			ZFYVE16	0.35984	1.64796
	CDC42EP1	0.275835	1.17327			TMEM66	0.359559	1.64519
	ZBTB39	0.275713	0.988385			USP17	0.35942	1.37281
	FAM208B	0.27563	1.2277			USP17	0.35942	1.37281
	COL24A1	0.275607	1.35251			USP17	0.35942	1.37281
	LOC100133920	0.275576	0.517919			USP17	0.35942	1.37281
	VPS13C	0.275233	2.91863			USP17	0.35942	1.37281
	LOC100507250	0.275051	0.97025			USP17	0.35942	1.37281
	SFTPA2	0.275005	0.532538			USP17	0.35942	1.37281
	ANXA3	0.275001	1.75546			CREB3L4	0.35941	1.28313
	ZNF284	0.274977	0.866634			LPCAT4	0.35923	0.887839
	MIR1302-7	0.274975	0.696803			IDH1	0.359183	2.01256
	HOXA13	0.274884	1.46326			TMEM182	0.359091	2.20963
	VPS13B	0.274835	1.4412			FLJ31306	0.358801	1.45995
	ASS1	0.274831	1.91588			PKD1	0.358754	1.58939
	FGD4	0.274804	1.76674			EIF4E1B	0.358375	1.29461
	LOC440288	0.274658	0.807589			C14orf126	0.358374	1.81887
	AGAP8	0.274422	1.06489			ZNRD1	0.358207	0.729259
	GOLGA8IP	0.274379	1.62372			MIR590	0.358047	0.484226
	MIR640	0.274175	0.668225			MAPT-IT1	0.357895	1.28187
	SPINK4	0.274104	0.750401			NEK1	0.357858	0.88616
	SLC16A9	0.27409	1.2483			RNF19A	0.357753	1.8949
	LOC646862	0.27399	0.924781			AFF2	0.35761	0.613594
	PTPN3	0.273985	1.84174			TMEM133	0.357562	1.14365
	TNFRSF10A	0.273964	1.22216			TBC1D8	0.357484	1.53223
	HSD17B11	0.273954	1.51263			TSC1	0.357446	1.27409
	TMEM5	0.273933	1.41426			RNF214	0.357323	0.917343
	EPB41L4A-AS1	0.27393	1.50313			RN5S294	0.357316	0.283679
	CDK12	0.273882	1.40312			WRN	0.357261	0.799483
	CBLB	0.273723	1.75001			MED23	0.35718	1.694
	CCDC41	0.273659	1.53144			TNKS	0.356956	0.583101
	RUFY2	0.273652	0.877373			TAF1D	0.356955	0.920685
	SYNJ2	0.273642	0.730769			PIK3CA	0.35695	2.1303
	RNF187	0.273601	1.5377			SIAE	0.35687	0.739558
	CEP70	0.273181	1.25571			USP17	0.356605	1.24093
	DDX59	0.273157	0.765666			ADAM17	0.356573	1.45525
	MACF1	0.273122	2.62294			CWF19L2	0.356547	0.698723
	LOC100506172	0.273035	1.30652			CGGBP1	0.356272	1.51346
	PPP1R12B	0.272969	1.44185			HTRA4	0.356203	0.960943
	CTNNA3	0.272963	1.13321			S100P	0.35614	1.83846
	OR6C4	0.272835	0.400537			TLCD2	0.356123	1.50896
	ZFAND1	0.272728	3.16941			OR4F21	0.355789	0.289061
	SPATA7	0.272703	1.03001			FAM90A20P	0.355774	1.96728
	SCAF8	0.272626	2.45624			CORO2B	0.355468	1.08488
	KIAA1430	0.272467	1.45026			CEP63	0.355356	1.94952
	UTY	0.27243	1.55553			PPP1CB	0.355334	1.94234
	FAM116B	0.272379	2.0365			MIR328	0.35525	0.447633
	SNORD116-6	0.272177	2.0461			ECM2	0.355101	0.711677
	LOC100130581	0.272024	1.10642			LOC730268	0.355009	0.285811
	ATP2B2-IT1	0.271925	1.56956			SKP1	0.354825	0.839939
	AKAP11-IT1	0.271813	0.786433			C15orf27	0.354768	0.801971
	KCNE3	0.271784	0.844639			TEX35	0.354756	1.62996
	HECTD1	0.271784	4.9487			ANKRD10-IT1	0.354531	0.435215
	ATXN1	0.271656	1.98607			KIAA1432	0.354501	1.31719
	OOEP	0.271559	0.79758			TRAF5	0.354431	1.89502
	LOC728752	0.271506	1.02162			DPRXP4	0.354357	0.484699
	PIK3CA	0.271468	2.30052			LOC100652739	0.354229	0.954179
	LOC100508046	0.271264	1.41019			H6PD	0.354203	0.821969
	IGLV3-10	0.271215	0.476145			SNRPN	0.353856	0.75553
	CEBPB	0.271105	1.57166			MTBP	0.353405	1.49562
	MIR4518	0.271043	1.33043			SAPCD1	0.353401	0.553284
	ZNRD1	0.270985	1.87593			KAT6B	0.353388	1.78167
	ATXN10	0.270936	1.52686			MBD6	0.353256	0.895904
	LOC100506201	0.270914	1.03758			SNORA70E	0.353225	1.00585
	RNASEH2B-AS1	0.270859	1.12313			ZNF81	0.353173	0.628623
	RNY5P5	0.270806	0.969261			NTAN1	0.353129	2.6385
	HMBOX1	0.27076	1.30967			IGKV3-15	0.352941	1.29572
	RAB24	0.270566	2.25313			RCOR3	0.352938	0.962554
	FAM214A	0.270507	1.38706			KCND1	0.352863	1.05503
	MBTPS2	0.270458	1.72693			LOC100507445	0.35284	0.619555
	RNU105C	0.270453	0.556706			ANGEL1	0.352756	1.04636
	ANKRD20A19P	0.270441	0.88144			STXBP5L	0.352737	0.805442
	LYZL2	0.270287	0.497541			TEKT4P2	0.352457	1.5506
	PARP14	0.270196	1.66611			LOC147670	0.352453	0.747056
	MIR345	0.270172	0.697384			LOC100132352	0.352426	0.932963
	MALAT1	0.270164	1.69728			RBL2	0.352373	1.43319
	C6orf72	0.270116	1.73902			C1orf27	0.352356	1.72733
	LRRC28	0.270098	1.2249			CBWD7	0.352295	0.513853
	KRTAP5-7	0.269916	1.54524			CCDC69	0.352213	1.36755
	ZNF552	0.269898	0.792577			COA1	0.351939	0.862406
	ZNF350	0.269895	0.736856			GPR64	0.3519	1.17737
	FAM35B2	0.269832	0.499865			POLB	0.351721	1.80748
	LOC144486	0.269704	0.905117			CREB1	0.351511	0.881626
	NFE2L3	0.269672	0.811028			COX20	0.35149	1.79756
	MAML3	0.269666	1.81274			ERLIN2	0.351441	1.22227
	TRBV23-1	0.26956	0.9025			NIPSNAP3B	0.351331	0.774584
	MIR3137	0.269517	0.454826			LOC286367	0.351311	0.950364
	GOLGA6L4	0.269365	1.22027			LOC100128075	0.351304	0.279565
	ZNF84	0.269354	1.08529			TRAPPC2	0.350916	0.589873
	SNRPN	0.26922	0.750939			SRD5A3	0.35083	1.61763
	LOC100132249	0.269127	0.36442			ZNF619	0.350559	0.791625
	SNORD102	0.269104	0.666153			DHRSX	0.35055	1.88124
	ENTPD4	0.268985	1.23281			DCAF13P3	0.350503	0.601464
	PDE3B	0.2689	0.468837			ZNF383	0.350497	1.84652
	FAM174A	0.268846	0.662055			FTO-IT1	0.350381	0.443731
	ZMAT1	0.268626	0.673663			RHBDD1	0.350332	2.28254
	MIR548I1	0.268608	0.846416			ZMYM6	0.350213	1.79726
	MAPT-IT1	0.268322	0.94034			LOC100131096	0.350153	2.31839
	ZNF460	0.268292	1.23363			ZNF766	0.350065	1.39948
	TMED4	0.268228	1.71131			MIR4518	0.350041	0.698833
	GFI1	0.268191	1.43436			FAM178A	0.350036	1.2498
	AGAP4	0.26795	1.09127			ABHD14B	0.349921	0.912331
	KBTBD11	0.267661	0.69423			ZNF546	0.349775	1.26062
	METTL8	0.267606	1.34636			LOC284600	0.349723	0.516169
	MIR551A	0.267605	1.28895			OR2M5	0.349717	0.520045
	PAR1	0.267568	0.584639			RDM1	0.349381	0.765967
	MIR206	0.26756	1.00701			DDB2	0.349087	1.80871
	ADRBK1	0.267474	1.89535			PLCG2	0.349035	0.61961
	CCDC144C	0.267437	1.03919			FAM63B	0.348863	0.770058
	CRTC3	0.267405	1.4973			C1RL-AS1	0.348852	0.86463
	MIR1288	0.267382	1.04337			TRPC1	0.348613	2.47604
	EAF2	0.267266	1.62256			PARP8	0.348606	2.61999
	ATXN2	0.26724	1.37941			KIAA0125	0.348591	0.932064
	C20orf144	0.267235	0.641986			NCKAP1L	0.348342	1.34923
	ANO6	0.267222	2.35132			METTL7A	0.348176	0.950198
	MIR421	0.266963	0.76783			LOC100505769	0.347868	0.517676
	STOX2	0.266946	1.67737			FGF11	0.347843	1.31624
	ZFP3	0.266863	0.816274			HAR1B	0.347598	0.87409
	GTF2H3	0.266846	1.86721			UIMC1	0.347587	1.75357
	RN5S285	0.266762	0.553935			LOC100507117	0.347439	0.594012
	KBTBD7	0.266711	1.0648			USP48	0.347332	1.56414
	LOC283922	0.266681	0.578941			DTX3L	0.347315	1.51852
	KIF1B	0.2665	0.926389			ZNF680	0.347109	0.431711
	ASH1L	0.26647	1.19333			MIR520F	0.346896	1.08829
	ADAM1	0.266272	1.30565			CCDC18	0.346889	1.16972
	C18orf8	0.266242	1.33307			SNORD63	0.346834	0.624313
	ZFAT-AS1	0.26616	0.656599			DISC1-IT1	0.346625	0.382475
	C21orf49	0.266118	0.833634			PTPDC1	0.346604	1.05117
	ZNF155	0.266115	0.845371			ZER1	0.346544	2.02397
	MLL3	0.266085	1.94494			CEACAM19	0.346497	1.77093
	LYST	0.265963	2.32376			RNU6-79	0.346345	0.419368
	LOC728093	0.265903	0.367935			COX19	0.346039	1.4637
	LOC728093	0.265903	0.367935			AIG1	0.346034	1.49145
	LOC728093	0.265903	0.367935			ARSD-AS1	0.345871	0.578849
	LOC728093	0.265903	0.367935			LINC00174	0.345723	0.815467
	SNORD18B	0.265875	0.639837			C2orf63	0.34548	0.724408
	MIR643	0.265772	0.448265			ZNF189	0.345425	0.540862
	CPT1A	0.265121	1.69983			LPP	0.345403	0.526888
	SLC31A1	0.264843	0.968527			SYNE3	0.345357	2.026
	ZNF707	0.264789	1.6058			SRSF11	0.345284	0.905088
	MIR1206	0.264628	2.75923			DOPEY2	0.345089	1.66992
	CNST	0.264624	1.22035			SMC6	0.345058	2.61865
	LOC440416	0.264614	0.696441			PRPSAP1	0.344852	1.63413
	LOC440416	0.264614	0.696441			DENND4B	0.344835	1.0342
	ZCCHC7	0.264414	1.28188			C1orf185	0.344714	0.974228
	GOLGA8E	0.264367	0.775622			CCDC28A	0.344663	1.66712
	MIR3666	0.264296	0.835376			NUDT4P1	0.344623	0.796608
	LOC100506642	0.264263	0.864174			ADD3	0.3446	1.90504
	CSGALNACT2	0.26419	1.48116			TIAL1	0.344465	0.856953
	SH3RF3	0.26413	1.75256			ADAM1	0.34437	0.711807
	TREX2	0.264018	0.656284			PTTG2	0.344251	1.84306
	MYB-AS1	0.263855	0.500325			SORL1	0.344217	1.6173
	EPS8	0.263842	1.94311			MIR1238	0.344187	0.81164
	ME2	0.263823	2.70684			TCF12	0.344151	0.720848
	C6orf48	0.263767	1.90308			DDX59	0.344085	1.67838
	RAB44	0.263553	0.839123			MARK3	0.343967	1.29436
	C9orf47	0.263431	1.58329			TPTE	0.343957	1.12151
	ABCD4	0.263402	1.39573			RN5S437	0.343679	0.661367
	CPEB3	0.263139	1.30638			MIR181A2HG	0.343171	0.50534
	HEXDC-IT1	0.263051	1.02682			LOC100130430	0.343146	1.39163
	LOC729041	0.263046	0.631716			CBL	0.343088	0.946752
	RNF135	0.263008	0.606268			OGT	0.343016	1.18217
	PI4KAP2	0.26294	0.698903			NAPB	0.342928	1.0113
	NBPF11	0.262814	0.98349			FAM228B	0.342894	0.883958
	SAP25	0.262786	0.729232			MIR3911	0.342881	1.17954
	CPD	0.262737	2.98105			SPRY3	0.342868	1.3896
	RN5S182	0.262661	0.656561			C2orf15	0.342837	0.51939
	TMEM234	0.262222	0.740463			MNAT1	0.342771	0.688778
	HNRNPA1L2	0.262068	0.432628			CSF2RA	0.342609	2.73018
	POT1	0.261956	1.30977			PLCB1	0.342539	0.832587
	PIK3C2A	0.261796	2.02934			ORAI3	0.342422	1.33529
	RN5S248	0.261749	0.4167			MIR548AL	0.342121	0.375293
	FLJ44874	0.261686	0.718873			CNNM4	0.341981	1.42565
	AVPR2	0.261555	1.03083			MIR3162	0.341958	1.14116
	SLC35G5	0.261497	0.774355			RNU7-70P	0.341906	0.509215
	NEK1	0.261404	1.05985			HACE1	0.341535	0.812184
	MT1P3	0.261319	2.09791			PARG	0.341524	0.875741
	MIR590	0.261223	0.857053			MIR4314	0.341509	1.25207
	TRMT12	0.261119	0.9441			OR2B6	0.341484	0.753459
	FAM138A	0.261098	1.08954			LOC440910	0.341434	0.805528
	FAM138A	0.261098	1.08954			ASIC3	0.34106	0.92534
	SNORD11B	0.260992	1.13882			MECR	0.341016	0.727132
	ATP5SL	0.260978	0.574328			POLK	0.340953	0.969381
	MTMR7	0.260901	1.02527			BARX1	0.340918	1.26379
	GSTM4	0.260797	0.787006			HNRNPC	0.340695	0.485315
	PKD1	0.260723	1.22132			CDK5RAP2	0.340454	0.895226
	CYB5A	0.260591	0.828729			RN5S419	0.340452	0.49127
	ANGEL2	0.260231	1.35873			LOC100506544	0.340441	1.20342
	RALGAPA1	0.260009	2.73546			PCID2	0.340375	0.841753
	ERN1	0.259945	0.881763			LOC100289637	0.340308	0.622368
	SLC25A37	0.259915	1.58966			LOC100289637	0.340308	0.622368
	WRN	0.259915	1.45978			SNORD113-8	0.340137	0.549315
	OR52N2	0.259833	1.06361			TAF1D	0.340091	1.53551
	LOC100652992	0.259767	1.14384			WASH2P	0.339972	0.884198
	KIAA0226L	0.259579	1.11972			TRBV6-4	0.339902	0.565413
	GOLGA8C	0.259478	1.46213			SMURF2	0.339883	2.13132
	LOC100506544	0.259391	1.29797			NHLRC2	0.339845	0.781178
	C10orf114	0.259283	2.30069			IFNA5	0.339787	0.582788
	ZNF816-ZNF321P	0.259139	1.15395			C12orf51	0.339784	0.979286
	C10orf11	0.259053	1.27441			SNORD18C	0.339175	1.93329
	REP15	0.258936	1.15804			SEC16B	0.338818	0.483393
	GTF2IRD2	0.258924	0.9867			KSR1	0.338715	1.31952
	CHDH	0.258861	1.40316			HKR1	0.338566	2.05615
	NMUR1	0.258806	0.613993			ANO10	0.338522	1.53252
	LOC100132999	0.258793	0.887819			FLJ45340	0.338322	0.819662
	UBAC2-IT1	0.258742	0.755489			LOC399753	0.338315	0.875798
	MTPAP	0.258734	0.881947			WAC	0.338281	0.798772
	RN5S211	0.258652	1.14205			SNORD116-5	0.338239	0.504636
	RAP1GAP2	0.258612	1.41852			SNORD116-5	0.338239	0.504636
	RN5S68	0.258609	0.616604			RN5S356	0.338096	0.825587
	MBD6	0.25842	1.20713			RABGAP1	0.338027	1.55182
	LOC440243	0.25833	0.744199			SPATC1	0.337834	0.854838
	MLL2	0.25826	1.70703			MIR191	0.337811	0.406215
	NFAT5	0.258121	1.47221			SRGAP2B	0.337676	0.457697
	SIRT4	0.258104	1.04871			NPL	0.337673	1.27408
	OR2Y1	0.258026	1.81303			NKAPP1	0.337616	0.70204
	DCAF8	0.257985	1.22709			PTEN	0.337573	0.418899
	PHYH	0.257835	1.98455			ATG4C	0.337562	1.38405
	SLC47A1	0.257771	0.910489			MTX2	0.337552	1.43134
	RNU7-79P	0.257699	1.11124			RN5S455	0.337473	0.644811
	LOC100506950	0.257584	1.30069			KIAA1328	0.337464	0.821967
	DKFZp686L13185	0.257507	1.93915			IGHV1-58	0.337315	0.945859
	NTSR1	0.257504	1.44653			PACSIN2	0.337089	1.79163
	KRT42P	0.257495	1.02431			KIDINS220	0.337013	0.850497
	RNY4P29	0.257428	4.32905			MIR4689	0.336877	1.0057
	REPS1	0.257246	2.69266			C6orf170	0.336759	0.505415
	PPP3CC	0.257232	1.17633			SPRY3	0.336749	0.657983
	TGOLN2	0.257138	1.50794			ADAM20P1	0.336686	0.331016
	HLA-B	0.257089	1.3469			HMGN2P42	0.336358	0.599917
	TTC9C	0.256966	1.04149			MID1	0.336292	1.22625
	PRG2	0.256876	0.55148			MIR579	0.33622	0.319701
	RNLS	0.256871	1.0939			PGPEP1	0.336074	1.40693
	ST8SIA5	0.256825	0.906376			CBWD7	0.336016	0.708479
	RN5S133	0.256686	0.777599			A1BG-AS1	0.335741	1.73498
	COPG2	0.25665	0.652445			LARS	0.33551	1.40639
	PPP1R10	0.256619	1.00245			MYCBP2	0.334974	0.482448
	PPP1R10	0.256619	1.00245			ZNF318	0.334942	1.75933
	PPP1R10	0.256619	1.00245			DYM	0.334881	2.29077
	PPP1R10	0.256619	1.00245			SIGLEC16	0.334833	1.24737
	LOC100133315	0.256586	1.43018			WDR26	0.334683	0.762873
	USP9X	0.256508	1.86535			HLA-L	0.334452	1.19835
	CRYL1	0.256468	0.71014			MOG	0.334352	0.965496
	EIF2AK4	0.25626	1.64591			CHEK2P2	0.334214	1.58511
	JAKMIP2-AS1	0.256231	1.22641			LOC100507663	0.333937	0.404676
	SNTB1	0.256085	2.26933			OR1D4	0.333586	0.538652
	KIRREL3-AS3	0.25608	1.46505			NOA1	0.333551	1.22494
	SNORD116-5	0.256036	1.98412			MIR548H2	0.333465	0.309828
	SNORD116-5	0.256036	1.98412			CD37	0.333399	1.39747
	JMJD1C	0.256021	1.47568			CNOT2	0.333273	0.819151
	PPFIA1	0.255863	1.79591			MIR1537	0.33311	0.284471
	MIR573	0.255835	0.764848			FBXL5	0.332913	1.55451
	MIR548K	0.255754	0.642761			ADAMTS13	0.332879	1.15336
	COX14	0.255618	0.914154			MRPL33	0.332612	1.1534
	EEPD1	0.255611	0.832271			RNF146	0.332513	1.5703
	COG5	0.255577	2.4991			USP3	0.33248	0.509606
	TTC39B	0.255526	1.206			ATP7A	0.332421	0.774888
	TRBV11-1	0.255503	0.472833			MED13	0.332192	1.08626
	OCRL	0.255339	2.04784			MRC2	0.332153	1.41077
	CA5B	0.255284	0.888449			SETD4	0.332146	1.56956
	ZNRD1	0.255	1.3038			CD55	0.332145	2.00348
	LINC00266-4P	0.254917	0.698827			RN5S441	0.331714	0.44487
	LOC100133091	0.254909	1.47451			MYLK4	0.331556	1.34642
	NOA1	0.254879	2.13764			DPCR1	0.33151	0.750359
	FLYWCH1	0.254813	1.1693			TLK1	0.331148	0.72551
	LOC100652943	0.254786	0.681519			RCBTB1	0.331094	1.77507
	ZBTB41	0.25465	0.944288			EZH1	0.331082	1.51462
	TPM4	0.254627	1.26673			PIGK	0.331074	1.432
	PIGV	0.254534	1.45662			IGLV2-18	0.330907	1.04977
	KAT6B	0.254221	1.62992			CENPC1	0.330273	0.706011
	OMA1	0.254015	1.38497			ZNFX1-AS1	0.330239	1.71919
	ZNF192	0.253941	0.928788			ARHGAP11B	0.330225	0.844935
	PRKD2	0.2539	1.36598			MFSD8	0.330223	1.40316
	ZNF32	0.253897	1.17743			MIR130B	0.330164	0.274639
	TOP1MT	0.253852	1.65469			MIR4480	0.330027	1.12172
	IGF2BP2	0.253674	1.31286			ZNF510	0.329981	0.502808
	MAN1A1	0.253672	0.946602			GDPD1	0.329709	1.64463
	ITPR1	0.253562	1.62836			ZNF181	0.329593	1.67306
	MIR4326	0.253561	0.646875			FCHSD2	0.329516	1.21454
	ERV3-1	0.25348	2.25863			CNTRL	0.329462	1.06791
	LOC100288198	0.253337	1.43385			TMEM156	0.32943	0.581194
	MECR	0.25321	1.31239			TMEM27	0.329201	2.11294
	FBXL13	0.253097	1.62891			DMTF1	0.328882	0.712734
	FBXL4	0.253061	1.61958			NLGN3	0.328872	1.16626
	DDX11L2	0.253033	0.87854			SECISBP2	0.328822	0.509843
	CCDC104	0.252754	1.38566			ARL8B	0.328784	2.10651
	FAF1	0.252557	1.06179			TRBV6-7	0.328711	1.26044
	RNU1-19P	0.252532	1.18094			DDX58	0.328674	1.1049
	GGTLC2	0.252513	0.403067			KLK6	0.328607	1.73132
	C6orf163	0.252503	0.843283			LOC100130581	0.328569	2.32133
	TRBV20OR9-2	0.252349	0.768172			ADRB2	0.328397	1.39584
	OR8B3	0.252328	0.838127			OSGEPL1	0.328272	0.754236
	LRRC37A4P	0.252312	0.759969			EEA1	0.328231	1.6333
	SORL1	0.252301	1.04843			ADM2	0.328048	1.20516
	NSUN6	0.252277	0.891824			C6orf72	0.327883	1.361
	ZNRD1	0.252271	1.43377			INPP5B	0.327863	1.86522
	ZNRD1	0.252271	1.43377			TMEM154	0.327786	1.57987
	EVI5	0.252088	0.767491			CCDC171	0.327598	1.55629
	TAS2R19	0.252081	0.270177			TEC	0.327454	0.980994
	SOGA1	0.251893	0.780096			SIRT3	0.327403	0.791578
	GOLGA6L5	0.251855	0.856328			EEF1A2	0.327379	1.02517
	ENOSF1	0.251786	1.20663			NSUN5P1	0.327008	1.24226
	ELF4	0.251736	1.31418			YPEL5	0.326971	0.856518
	EIF2B3	0.251675	1.46395			USP17L3	0.326969	1.62885
	ZNF98	0.251564	1.74986			SMAD4	0.326822	0.653883
	ATP11B	0.251539	1.71839			LOC100292680	0.326751	1.45378
	CIDEC	0.251519	1.4039			ZBTB41	0.326609	0.706393
	SLC25A29	0.251473	0.67155			SLC12A7	0.326577	1.16706
	DEFB116	0.251379	1.9893			ZNF790-AS1	0.326549	1.71176
	HLA-A	0.251253	2.45766			MIR3137	0.326462	0.161425
	ZNF18	0.25123	0.811151			ZRANB3	0.326051	0.699688
	LOC100128881	0.250973	0.735606			MRRF	0.325991	0.648464
	LACE1	0.250946	1.76208			MIR23A	0.325834	0.801979
	GFRAL	0.250876	0.756193			AKAP11-IT1	0.325506	0.529371
	CCDC112	0.250778	0.901179			HLA-DRB1	0.325456	0.468264
	NBPF24	0.250675	1.09707			ZRANB2-AS2	0.32528	2.13671
	RBCK1	0.250629	1.08327			TMEM79	0.325257	0.981628
	MRGPRD	0.250484	1.30197			NCOA1	0.325177	1.34529
	NBR2	0.250459	0.733505			CLIP1	0.324673	1.89811
	ZNF554	0.250267	0.601278			LOC728407	0.324645	0.736539
	CASC4	0.25023	1.08383			HOXD10	0.324469	1.57781
	CDK17	0.250212	1.16742			MAP1LC3B2	0.324379	0.554824
	EIF2D	0.250206	1.47373			COL6A2	0.324311	1.25359
	MIR548AK	0.249998	0.584066			DDX50	0.324267	1.20317
	TRIM9	0.249978	0.697258			LOC100506070	0.324216	1.51887
	CUL4B	0.249967	0.943548			ANXA2R	0.324014	1.16812
	GRM6	0.249918	0.606282			GOLGA8J	0.323851	0.937661
	GLCE	0.24985	1.34888			DENND3	0.323758	0.944981
	SENP6	0.24976	1.53049			FAM3C	0.323667	0.662123
	NANOS3	0.249709	1.55912			WDFY2	0.323386	1.57332
	FAH	0.249659	1.24956			SNRPN	0.323089	1.2021
	PIK3CB	0.249525	1.50077			TRMT61B	0.323048	2.14444
	CECR7	0.249465	1.81191			RRN3P2	0.322582	0.808637
	LRRC63	0.249404	1.07398			LOC100289637	0.322556	0.629935
	PARP15	0.249311	1.34196			HLA-A	0.322477	1.44398
	ETV6	0.249285	1.90073			CLIC2	0.32222	3.20783
	NKX1-2	0.249266	1.60738			SLC43A1	0.322065	1.09202
	RASA4	0.249225	0.582853			RNASEH2B-AS1	0.321636	1.37798
	YY1AP1	0.249219	0.384672			PIGG	0.321594	0.838588
	ZNF433	0.249167	1.03433			OR6J1	0.321512	0.924814
	EAF1	0.249062	0.708768			ITGA6	0.32126	2.39584
	PAPD4	0.248934	1.56524			TCERG1	0.32119	0.813575
	FOPNL	0.248891	1.35808			APBB3	0.321189	1.24298
	CPEB2	0.248885	0.86374			GFPT1	0.321123	0.889679
	SCARB2	0.248781	0.952422			THAP2	0.321013	0.765432
	LOC100506007	0.24866	0.980458			ZNF333	0.32099	0.929857
	LOC100505529	0.248619	0.680378			PGAP2	0.320986	1.02811
	CEP290	0.248597	0.646916			ZNF720	0.320985	0.82111
	PGAP2	0.248465	1.34615			CDC42EP5	0.320872	1.16625
	ERAS	0.248448	0.753569			CPEB3	0.320801	0.925716
	LOC728503	0.248269	1.16871			MOB1B	0.320733	0.699337
	LARP1B	0.248261	1.25073			UBE3D	0.320731	0.736152
	BTN3A3	0.248226	0.462305			MIR591	0.320567	0.394841
	DCAF8	0.248202	1.18273			TAPT1	0.320263	2.1284
	LHB	0.248071	0.680894			PTP4A3	0.320217	0.555818
	ZNF187	0.247968	1.41453			MIR181B2	0.32018	0.613914
	CTSS	0.247922	1.11311			MIR3190	0.320132	0.418611
	PHF11	0.247882	0.875079			LOC100506934	0.320065	0.276178
	STK3	0.247801	0.501766			FHIT	0.320057	1.09582
	CASP9	0.247736	2.17809			NUDT10	0.320033	0.718609
	PTGFRN	0.247506	1.03383			MYSM1	0.320011	0.888096
	PTGES2	0.247152	1.04826			SDCCAG8	0.319993	0.950738
	KLHL20	0.246864	1.01741			C3orf62	0.3199	0.993199
	CYP2E1	0.246809	1.40431			P2RY13	0.31984	0.719445
	NARG2	0.246799	0.921584			DTNB	0.31981	0.62709
	RN5S158	0.246757	0.290363			PHF7	0.319783	2.41291
	LOC100505746	0.24657	0.389077			IGLV8-61	0.319765	1.00094
	ZNF500	0.246566	1.28867			RN5S248	0.319711	0.619858
	HLA-G	0.246534	1.67883			LOC100652943	0.319447	0.940848
	HLA-G	0.246534	1.67883			LOC729724	0.31892	0.858004
	ADAMTS6	0.24646	1.23523			SPPL2B	0.318888	1.48365
	LOC100130557	0.246333	0.901565			RAB2A	0.318876	1.04983
	PSMB9	0.246132	0.946363			IP6K2	0.318852	1.27967
	PPFIBP2	0.246059	1.54416			DCAF8	0.318846	1.46872
	PPP1R3D	0.246006	0.909047			IRAK2	0.318531	1.88003
	TNR-IT1	0.246002	1.75957			SGK3	0.318518	1.21018
	ATF7IP2	0.245935	1.41733			MST1	0.318378	0.656497
	PSMA4	0.245934	1.65864			PHF20L1	0.318262	0.766702
	LOC100509671	0.245883	0.805988			DENND4A	0.318181	1.27785
	FCHSD1	0.245821	0.936304			FKSG49	0.318046	0.375287
	ABCB6	0.24582	0.791758			OXER1	0.317895	1.6645
	DEFB114	0.245763	0.813604			ARID5B	0.317888	1.68234
	TDRD3	0.245762	2.3588			TSSK3	0.317741	0.68194
	RBM25	0.245755	1.46391			BRWD1	0.317524	0.736078
	ZNF709	0.24568	1.21911			SHC3	0.317324	0.697008
	LOC646329	0.245655	0.633331			HOXA3	0.317269	0.825736
	TBC1D12	0.245652	2.18784			PDK1	0.317188	1.07724
	NQO2	0.245475	1.522			RBM34	0.317125	1.62345
	INGX	0.24546	1.00293			MIR1260B	0.317066	0.484238
	KRTAP5-9	0.245444	0.938172			LOC729724	0.316989	0.68715
	MIR3147	0.245428	0.373841			LOC729724	0.316989	0.68715
	CCDC81	0.245378	1.20732			LOC729724	0.316989	0.68715
	NLRC5	0.245369	1.16372			LOC100287205	0.31689	1.22769
	MIR921	0.245267	0.68363			USP17	0.31689	1.22769
	CDC14B	0.245204	0.612651			GS52	0.316834	0.821321
	EMID1	0.245201	0.786742			CEP170P1	0.316741	0.716256
	JMY	0.245115	1.41804			C6orf48	0.316725	1.68512
	PCSK7	0.245093	0.933885			C6orf48	0.316725	1.68512
	WDR61	0.245061	0.924132			C6orf48	0.316725	1.68512
	SNORA7B	0.24489	1.41613			RN5S383	0.316565	0.72211
	MRPL45P2	0.244885	0.492568			RN5S332	0.31647	1.53041
	TFEB	0.244858	0.703687			CRYZL1	0.31642	1.32267
	ADAMTS9	0.244798	1.18047			GABBR1	0.316396	1.43287
	USP3	0.244651	1.19144			GGT2	0.316228	1.52178
	HLA-A	0.24449	2.9007			EMB	0.316197	1.40779
	TBRG1	0.244382	1.42877			HERC2P3	0.316021	1.03113
	NBPF15	0.244371	0.364309			T1560	0.31575	1.81768
	ANKRD18DP	0.244347	1.18492			FAM107B	0.315707	0.344196
	EIF1	0.244258	2.1379			ENOSF1	0.315451	1.0989
	TSGA10	0.244235	1.75306			PROX1-IT1	0.315375	0.796991
	IGKV2D-24	0.244165	0.501766			LOC100505561	0.315347	1.44139
	SYT17	0.243974	1.00563			NEK9	0.315305	1.06959
	PIGZ	0.243927	0.480872			SERPINB8	0.315269	1.41042
	MIR4663	0.243877	0.684301			DENND4C	0.315199	2.64225
	FPR3	0.243716	2.32573			STOML1	0.315158	1.1281
	MIR4635	0.24364	0.485857			HEXA	0.314789	1.59523
	USP4	0.243629	0.966153			LOC100509780	0.314774	0.634164
	CTBS	0.243586	1.45871			RN5S78	0.314704	1.36015
	LOC100506257	0.243569	0.528814			MAP4K3	0.314658	1.23981
	CCNJ	0.243536	3.02864			KIAA0754	0.314606	0.432028
	OTUD4	0.24344	0.942341			ALG6	0.314393	0.799648
	C2CD2	0.243339	0.693049			IFRD1	0.314351	3.11364
	MS4A6A	0.243279	0.984445			ATG10	0.31423	1.14318
	BRE	0.243278	1.42056			TMEM168	0.314096	0.818363
	TK2	0.243229	0.968848			ATHL1	0.313946	0.994828
	GARS	0.243142	1.2726			TRIM2	0.313908	1.72348
	ANP32A	0.243106	1.0733			CDKN2B	0.313832	1.31742
	ST8SIA4	0.243077	0.85078			ADAMTS6	0.313826	1.76851
	DCAF5	0.24306	1.28471			ZNF621	0.313795	0.978963
	NSUN5P1	0.242997	0.696782			KLHL6	0.313663	0.996835
	FAM18B2-CDRT4	0.242968	0.962257			PIGV	0.313637	0.76789
	VPS8	0.24294	1.25695			CLK4	0.313518	1.22742
	LEMD2	0.242752	1.0147			LIFR	0.313408	1.45803
	SYDE2	0.242728	1.09003			ERO1LB	0.313363	1.21404
	NLRP3	0.24269	1.78673			SMG1	0.313312	0.45093
	GCNT7	0.242464	1.51772			GKAP1	0.313067	1.75626
	TTL	0.242443	1.12582			DDX11-AS1	0.312806	2.03126
	HLA-A	0.242439	1.58297			ATG12	0.312763	2.09308
	CYP4F12	0.242188	0.717255			RPS10P7	0.312754	0.921633
	RN5S487	0.242126	0.828213			DNAJC4	0.312617	1.282
	PNISR	0.241941	1.65093			C3orf23	0.312615	1.37536
	GCC2	0.241773	0.948591			LOC100288570	0.312534	0.68525
	BAHCC1	0.241693	0.815367			PCED1A	0.312248	1.35157
	MYB	0.24164	1.44762			OR3A1	0.312165	1.53605
	CIITA	0.241628	1.83267			TBC1D2	0.312123	1.265
	MS4A4E	0.241592	0.657523			C9orf152	0.311918	2.98793
	BOLA2	0.241543	1.15641			CAMTA1-IT1	0.311837	0.523537
	FBXL14	0.241524	1.30657			TMEM62	0.31171	1.02061
	CDC42EP2	0.241518	1.36807			NDFIP1	0.311561	1.63615
	LOC100505573	0.241442	0.818539			ZNF138	0.311531	0.518189
	FNIP1	0.241314	1.97108			DICER1-AS1	0.311436	1.18504
	ZNF610	0.241231	0.565212			CES1	0.3113	1.78872
	RGL4	0.241197	0.83315			LOC100507299	0.3112	0.356032
	GPR160	0.241174	1.12649			PPIEL	0.311064	1.53534
	RPS27	0.241146	1.85247			MPHOSPH9	0.310997	1.1529
	PYGB	0.241118	1.55165			LOC100507525	0.310814	0.458769
	ANKRD46	0.240967	1.0029			WWC3	0.310639	0.994584
	OR2A4	0.240854	0.829524			LILRB4	0.31058	0.883586
	LOC100130507	0.240825	1.4708			FAM63A	0.310579	0.952053
	FBXO48	0.240778	0.372215			FAM106A	0.310556	0.408469
	LOC401561	0.240761	0.82309			ZCCHC11	0.310437	0.652245
	SEPT7L	0.240735	0.947092			LMBRD2	0.310248	1.05597
	PSMB9	0.240726	0.784348			PTGS1	0.309994	1.52355
	PSMB9	0.240726	0.784348			RN5S289	0.309927	0.186469
	ZFP14	0.240708	1.11306			PIGT	0.309828	2.10226
	FAM63A	0.240705	1.15167			PYHIN1	0.309619	2.02415
	CBX4	0.240669	2.47961			TPTE	0.309525	0.477994
	HERC2P3	0.240632	1.89865			GPR18	0.309463	0.390823
	GOLGA6L2	0.240609	0.335836			ANO6	0.309392	2.03809
	PHKG1	0.240601	0.741377			GABPB2	0.309391	1.17169
	CEPT1	0.240568	2.04878			C2orf48	0.309357	0.655938
	SPRED1	0.240528	1.42053			RALGAPA2	0.309176	0.70558
	UTRN	0.240497	1.17444			RICTOR	0.309157	0.534909
	MIR4681	0.240405	0.799291			SETDB1	0.309036	1.56429
	PHF15	0.240325	1.7772			IGK@	0.308977	0.448485
	ZNF467	0.240303	1.18741			MTRF1	0.308887	1.21999
	LOC728463	0.240244	0.779731			KLHDC2	0.308805	1.8262
	LPP	0.240094	1.13397			TBC1D7	0.308803	1.04812
	LOC440434	0.23982	0.620424			SETD4	0.308597	1.05107
	MEIS2	0.239753	1.23687			SFTPA2	0.308582	0.682843
	RN5S35	0.239456	1.75112			EYA3-IT1	0.308561	0.539526
	KRTAP5-2	0.239396	0.615108			USP24	0.30853	0.704965
	FAM82A1	0.239358	0.565464			PIGF	0.308426	1.76945
	RNU7-32P	0.239316	0.469019			MIR3142	0.308312	0.815132
	ARHGAP18	0.23927	2.37598			PGM5-AS1	0.308172	0.919653
	LOC728613	0.239148	0.587352			OR56B1	0.307952	1.02951
	TRMT13	0.239137	1.49499			CEP290	0.307919	2.16949
	LOC148709	0.239129	0.451559			SPTB	0.307896	2.09443
	PARP8	0.239061	2.27491			TISP43	0.307722	0.78811
	COX8C	0.239058	1.0045			LOC100287728	0.307634	0.698413
	DGKQ	0.239022	1.03286			KAT2B	0.307616	1.88493
	KLHL36	0.238991	1.05599			UACA	0.307615	1.74926
	LOC100508950	0.23892	0.585911			HLA-A	0.307609	1.17488
	PHF14	0.238869	1.82929			CTSS	0.307606	2.65385
	PLEKHM1	0.238819	0.935557			DNAH14	0.307599	0.486803
	AHI1	0.238808	0.829822			SIGLEC17P	0.307467	0.45075
	IQCB1	0.238773	1.83295			EXPH5	0.307309	0.949986
	UBE2W	0.238763	1.08374			TSC22D3	0.307287	1.73985
	SNRPN	0.238758	0.647921			SNORD116-8	0.307276	0.436917
	ZNF573	0.238732	1.00504			GMIP	0.307054	0.737073
	MIR3074	0.238671	0.907871			USP17	0.306887	0.93575
	FAM175A	0.23865	0.991765			MIR1827	0.306866	1.17271
	NOG	0.238621	1.47776			HLTF	0.306628	2.56298
	MIR548X2	0.238618	0.944856			MATN4	0.306574	0.871257
	MIR665	0.238608	0.870797			UIMC1	0.306331	0.415539
	MED12	0.238596	2.16874			ZZEF1	0.306256	0.921693
	MSH5	0.238428	1.14173			LOC283887	0.306199	1.60464
	COMMD1	0.238405	1.06717			C20orf194	0.306002	1.81529
	LOC100653076	0.238397	0.832027			GLCCI1	0.305942	1.10602
	HLA-A	0.238381	3.10976			LOC731275	0.305683	0.722627
	PCNXL2	0.238283	0.963398			CRYGS	0.305651	1.97453
	ZZEF1	0.238199	0.822758			LOC644172	0.305614	0.541617
	LOC96610	0.238059	0.896605			LOC644172	0.305614	0.541617
	OPN1LW	0.238002	0.56555			LOC644172	0.305614	0.541617
	BTN3A2	0.237985	0.47695			LOC100507557	0.305565	0.826644
	HSPB9	0.237963	0.930495			TTC37	0.305542	1.62477
	OR10J3	0.237947	0.547361			MIR1200	0.305534	0.208889
	FLJ32255	0.237868	1.62208			IMMP2L	0.305524	0.641877
	PPP1R2	0.237857	0.71471			HOXA10	0.305443	1.37283
	TMEM161B-AS1	0.237672	1.07311			SPG20OS	0.305423	0.822377
	CUX2	0.237563	0.525685			LOC100132273	0.305358	0.980966
	SLC4A7	0.237489	1.20921			PEX7	0.305311	1.71588
	PIGK	0.237484	1.37546			ERMAP	0.305244	1.36739
	C19orf52	0.237475	1.08137			AUH	0.305112	0.466691
	MIR646	0.23725	0.474582			LOC100507539	0.305096	1.14031
	LINC00533	0.237196	0.839826			PGS1	0.305088	1.11299
	CAPS	0.237028	0.864577			LRRFIP2	0.304986	1.13292
	SUPT7L	0.237007	1.37295			SNRPN	0.304883	1.11488
	ZNF235	0.236917	0.47722			CCHCR1	0.304883	0.826339
	NOMO1	0.236894	1.306			LOC387647	0.304873	0.830318
	RN5S82	0.236893	1.07436			MIR1913	0.304683	0.782997
	LOC100506847	0.23688	0.519634			MOB3C	0.30467	0.84477
	LOC100129858	0.236804	0.763104			MSS51	0.304596	0.544786
	SLC35F5	0.236764	2.88794			SLC35E2B	0.304466	1.06915
	DNASE1L1	0.236662	1.35576			CCDC17	0.304406	0.670067
	SNAPC1	0.236651	1.39489			RPS6KA5	0.304373	1.54149
	FAM185A	0.236496	0.846975			MGC4294	0.304247	1.16116
	ST6GAL1	0.236288	1.39185			BTBD10	0.304147	1.13316
	EMC1	0.236012	0.769693			ZSCAN30	0.304135	0.806712
	LOC100506083	0.235965	1.41964			LOC100507266	0.304051	1.10309
	RRN3	0.235867	0.700286			GALR3	0.303952	0.930056
	C6orf48	0.235808	1.3745			LOC401357	0.303943	0.804744
	C6orf48	0.235808	1.3745			MFSD6	0.303882	1.02877
	C6orf48	0.235808	1.3745			DPEP2	0.303796	2.72341
	NHLH1	0.23576	0.514337			RIC3	0.303708	1.43419
	LTB4R2	0.235651	0.834377			FLJ27352	0.30359	0.652576
	MIR138-1	0.235457	1.23133			FOXO3	0.303489	0.480013
	WDFY2-AS1	0.235448	1.25007			CDRT1	0.303345	1.12066
	PYGL	0.235223	1.53756			RAMP3	0.303228	1.17368
	MIR891B	0.235207	0.827185			ZNF620	0.303059	0.850609
	LOC100506714	0.2352	1.01747			GABBR1	0.302969	1.41842
	TMEM127	0.235065	0.654817			SATB1	0.302777	0.715117
	LOC414300	0.234877	0.481327			DNAJB14	0.302703	0.754541
	TRBV6-9	0.234866	0.462871			RHOA-IT1	0.302656	0.428568
	ARHGDIG	0.234784	0.873237			TBX19	0.302511	0.960831
	SIRT5	0.234753	1.02692			CENPK	0.30239	0.655133
	MIR501	0.234624	0.611299			LOC729739	0.302354	0.692832
	IGLV1-40	0.23453	0.720165			LOC100130000	0.302305	0.307511
	MED20	0.234444	1.50838			RSL24D1	0.302144	1.68166
	C3orf33	0.234419	0.723512			ITFG3	0.302079	2.19479
	MTERFD2	0.234413	1.09923			ZNF638	0.302	0.558889
	ZNF674	0.234395	0.623934			TECPR2	0.301952	1.04828
	TP53I13	0.234218	1.63292			ATF7IP2	0.30179	1.04865
	BRWD3	0.234197	1.54622			TMCC1	0.301635	2.11102
	RMND1	0.234056	1.17817			ZNF577	0.301599	0.951462
	TAPBPL	0.233775	1.93164			HPN	0.301456	1.63813
	INPP5B	0.233707	1.00135			TSC22D1	0.30139	0.711337
	DPY19L3	0.233678	1.25701			LOC100505955	0.301334	0.685141
	HLA-DOA	0.233667	0.730168			MTUS1	0.301271	1.8137
	HLA-DOA	0.233667	0.730168			TBCK	0.301267	0.883174
	RASA1	0.233654	2.97827			VPS29	0.301156	1.34229
	RPL24	0.233632	1.05009			C20orf96	0.301063	0.918235
	KIAA0240	0.23341	1.77625			TRAV40	0.300772	0.785636
	NEIL1	0.233365	1.10051			MIR1587	0.300754	0.258202
	POLL	0.233364	0.79204			PDCD6	0.300735	0.688495
	C11orf45	0.233276	0.534569			NBEAP1	0.300704	0.555457
	LOC100272216	0.233206	0.561705			GABBR1	0.300697	1.33674
	LOC100272216	0.233206	0.561705			MIS18BP1	0.300527	1.72619
	LOC100272216	0.233206	0.561705			MIR3972	0.300503	0.707861
	FAM3A	0.233177	0.791039			SNORD19	0.300453	0.686502
	RPA4	0.233136	0.821081			KRCC1	0.300392	0.80552
	LOC100506392	0.233111	1.37769			SCARNA21	0.300338	0.390734
	C22orf43	0.233099	0.780613			LOC100287789	0.30027	0.59428
	NDUFS4	0.233009	0.884569			NRP2	0.3002	2.37672
	MIR544B	0.233	1.04468			EMBP1	0.300088	0.665958
	FDPSL2A	0.232946	0.868179			MBNL2	0.300016	2.06071
	ASTN2	0.232915	1.19786			RN5S442	0.300007	0.832931
	SNORD116-24	0.232876	1.49468			CDK18	0.299876	1.00005
	LAMC1	0.232776	1.21721			LOC100131802	0.29978	0.243678
	KAT8	0.232765	3.09238			LRRCC1	0.299541	0.977618
	LOC100128252	0.232605	1.33771			AOC3	0.299307	0.956825
	FAM182A	0.232564	0.763564			DUSP22	0.299278	1.54556
	ADD2	0.232476	1.45515			GSTA5	0.299251	0.869007
	RNU7-25P	0.232295	0.406958			RFX5	0.299249	1.8043
	RNU7-25P	0.232295	0.406958			BHLHE41	0.299157	1.18521
	OVGP1	0.232249	0.86017			ARF5	0.299098	0.509466
	ZFP90	0.232244	0.515753			ALOX15P1	0.299063	0.863121
	LOC100128130	0.232233	0.385266			CBFA2T2	0.299019	1.28282
	SNORD127	0.232155	0.598201			SCAND2	0.298985	0.512034
	SAMD9L	0.232154	2.0175			MIR548C	0.298978	0.780587
	TBC1D3F	0.232133	2.11686			RRAS	0.298934	1.09716
	INTS2	0.232012	1.97963			FLJ38717	0.298885	0.993178
	FAM116A	0.231975	1.52609			C8orf74	0.29881	1.76759
	UBE2L6	0.231913	0.877059			LOC100508869	0.298783	0.677082
	CCDC125	0.231828	1.67698			TPT1-AS1	0.298664	1.33635
	LOC100132174	0.231738	0.826278			NFKBIL1	0.298403	2.80715
	MMAA	0.231676	1.14207			ARRDC3-AS1	0.298322	1.18036
	SNORA33	0.231669	0.839356			ZZZ3	0.298175	0.791776
	HLA-C	0.231556	0.786114			GCC2	0.298136	1.00993
	PTGR2	0.231478	0.951128			CTAGE15P	0.298015	1.88863
	MAFG	0.231434	0.741773			NAV2	0.297946	1.7881
	TUBGCP6	0.231415	0.897185			GTF2H1	0.297895	0.966209
	KIAA0040	0.231388	1.76474			FLJ36777	0.297832	1.21056
	FOXD4L2	0.231304	1.10658			FOXN3	0.297496	1.61553
	FOXD4L2	0.231301	1.10657			LOC653061	0.297471	0.386593
	FLJ39534	0.231129	0.573693			ADCY10P1	0.29747	0.503431
	MXD1	0.231047	1.76176			RAPGEF3	0.297356	1.87891
	ALDH3A2	0.230957	1.16328			HSF4	0.297352	0.582408
	RIPK3	0.230948	0.612598			LINC00265	0.297258	0.807866
	MT4	0.2308	0.869388			RN5S344	0.297143	0.353125
	ZYG11B	0.230792	0.804873			SMYD3	0.29701	0.563875
	P2RX5-TAX1BP3	0.230685	1.26188			C17orf57	0.296852	0.88758
	AMY1A	0.230581	1.10953			DCUN1D4	0.296813	1.0095
	AGER	0.230486	1.2706			PLEKHH1	0.296692	1.57004
	AGER	0.230486	1.2706			BBX	0.296653	0.43243
	AGER	0.230486	1.2706			GFRA3	0.296625	1.11708
	AGER	0.230486	1.2706			RABGEF1	0.296515	0.565728
	MIR151B	0.230473	0.479688			BIRC2	0.296472	0.928833
	MIR222	0.230435	1.15993			TSSK3	0.296462	1.92669
	SNORD69	0.230365	1.84074			ATXN3	0.296183	1.69538
	FAM27L	0.230249	1.32669			PQLC3	0.296087	1.08434
	CYB561D1	0.230187	0.584141			SCARNA4	0.29602	0.488471
	APPL2	0.230186	0.969463			GABBR1	0.295984	1.26432
	POLK	0.230031	1.38451			GABBR1	0.295984	1.26432
	FAM99A	0.23001	0.910449			CACNA1C-AS2	0.295947	1.37283
	EIF2A	0.229951	2.55554			ZNF639	0.29594	0.666188
	BHLHE40	0.229947	1.04357			UBE2Q2P3	0.295925	0.525339
	PPAPDC2	0.229896	0.831833			MIR581	0.295921	0.262304
	RUNDC1	0.229872	1.4094			MIR513A2	0.295864	0.721627
	MFSD11	0.22983	1.85249			RIMBP3B	0.295838	0.684571
	NEXN	0.229765	0.709726			MIR4772	0.295672	0.65936
	GOLGA6L10	0.229698	0.839436			SH3KBP1	0.295664	2.00458
	SNORD20	0.229668	0.839716			GUSBP11	0.295633	0.620187
	TICAM1	0.229623	0.976672			AK5	0.295415	1.0164
	LPAR2	0.229602	1.7808			HEATR5A	0.29538	0.786668
	DUSP3	0.229545	0.955263			LOC100507489	0.295361	1.06466
	AIPL1	0.229497	0.935845			ZNF643	0.295306	0.876777
	LRRCC1	0.229377	1.37221			LOC285556	0.295221	0.568111
	HLA-C	0.229371	0.720351			ZNF192	0.29498	1.36316
	MIR1251	0.229349	0.651696			FTH1	0.294877	0.869974
	ZNF283	0.22934	0.903245			PHYH	0.294618	1.48615
	PRRT3-AS1	0.229268	1.46046			LOC730102	0.29457	0.93077
	DUSP22	0.229237	1.23864			SUDS3	0.294442	0.865633
	MIR4644	0.229213	0.378294			FCHSD1	0.294348	1.33136
	PTPN4	0.229069	1.51118			MIR587	0.294286	0.931289
	RNU6-72	0.229043	1.02948			BRWD1-IT1	0.294284	0.215144
	BCL11A	0.22902	2.32932			METTL8	0.294183	0.591662
	INPP5E	0.229014	0.86088			LOC728716	0.294175	0.736031
	SLC1A4	0.228935	1.34367			SNAPC1	0.294132	1.03981
	AKIRIN1	0.228893	0.778835			LMO1	0.294097	1.02613
	EXOSC1	0.228877	1.25019			MYB	0.294082	0.617881
	AKAP9	0.228858	1.29282			BTBD2	0.293929	1.38319
	CEP89	0.228812	0.600489			CDNF	0.293865	0.987325
	DESI1	0.228786	1.43435			FLJ43681	0.293864	0.711753
	FLJ45340	0.228671	1.4327			SPATA7	0.293863	1.03368
	XPNPEP3	0.228667	0.426108			LOC344887	0.293824	2.0473
	FYCO1	0.228468	0.932478			GSDMD	0.29378	0.806956
	CARD8	0.228377	1.70884			KATNA1	0.293565	1.11978
	NEU3	0.228366	0.690997			SH3YL1	0.293222	0.862912
	ZNF469	0.228281	0.626864			LOC100652992	0.293222	0.559602
	SCARNA20	0.228248	0.367021			TRBV23-1	0.293209	0.532639
	CCNB1IP1	0.228116	0.882876			C1orf140	0.293194	0.979371
	MIR424	0.228101	1.14406			ZNF516	0.293147	0.733031
	LOC339290	0.228026	1.37325			SNORA12	0.293115	0.655581
	HERPUD2	0.22799	1.36331			RN5S242	0.293015	1.28032
	HLA-DOA	0.227943	0.718314			PIBF1	0.29294	1.24522
	GPR63	0.227882	0.599379			SNX29	0.292928	1.20033
	GMCL1	0.227793	1.13272			HERC2P9	0.2929	0.862771
	CARS	0.227778	2.12504			RN5S390	0.292825	0.938597
	MDC1	0.227776	0.851863			SNORD111B	0.292656	1.79075
	TMEM80	0.227756	1.43762			FKBP14	0.292632	0.922708
	SYCE2	0.22751	0.738519			PITPNC1	0.292492	1.21614
	WHSC1L1	0.22744	1.54759			PPWD1	0.292445	1.43869
	MIR4267	0.227294	0.67994			RN5S187	0.292389	0.83441
	NCOR1	0.227287	2.36342			CPNE8	0.292315	2.0491
	PRR22	0.227201	1.65423			WHSC1L1	0.2923	0.706517
	EXOSC8	0.227002	2.53153			LOC440993	0.292048	1.20924
	SYT2	0.22696	0.61597			IGF2BP3	0.291796	0.462512
	LRSAM1	0.226942	1.0534			ARL17A	0.291769	0.402589
	LOC100505875	0.226891	0.956113			TTC3P1	0.291737	0.605124
	LOC100507445	0.226858	0.845075			MIR378I	0.291704	0.45968
	CCDC84	0.226786	0.705663			CLTC-IT1	0.291581	0.592
	LOC100507092	0.226752	0.491388			GRAMD1A	0.291289	0.976991
	SCAI	0.226741	0.870922			GLTSCR2	0.29117	1.19703
	LOC100506624	0.226728	1.07401			MMP2	0.29102	1.28822
	FUT6	0.226707	0.959498			LOC149086	0.291015	0.929286
	ACOT4	0.226697	2.13092			ZNF721	0.29093	1.2243
	ST6GALNAC3	0.226598	1.06209			ARFGEF1	0.290768	0.996895
	C6orf48	0.226594	1.47528			MIR4306	0.290668	0.388642
	SNRPN	0.226462	1.17969			DOCK2	0.290642	0.907549
	DMRTC2	0.226457	1.53358			POLR2J4	0.29064	0.513798
	UBN2	0.226426	1.36393			FAM47A	0.290573	0.627285
	SNORD113-8	0.226378	0.250805			UBN2	0.290503	0.630912
	ANKZF1	0.226373	1.85827			GABBR1	0.290478	1.33
	MFSD8	0.226312	1.03402			MIR4799	0.290445	0.735896
	LOC100505536	0.226302	1.90646			DUSP5	0.290439	0.637419
	HIVEP2	0.226236	1.19263			ZNF578	0.290336	0.964914
	GPR12	0.22621	1.71168			LINC00173	0.290181	1.07921
	TUBB2B	0.226161	0.70027			LOC100289533	0.29015	0.941486
	OR7E91P	0.226153	0.516846			STARD4-AS1	0.289866	1.35927
	FLOT1	0.226058	0.677018			SPRR1A	0.289858	1.19716
	NPHP3-ACAD11	0.225922	0.842023			RASA4B	0.289837	0.387872
	CXCL11	0.225918	1.12718			RDX	0.289769	0.600849
	TAL2	0.225893	0.822821			LOC81691	0.289549	1.28966
	DSTNP2	0.225826	0.388013			INPP4A	0.289543	0.845089
	SERAC1	0.22579	0.886871			MYF5	0.289444	0.472983
	LPGAT1	0.225671	2.43885			IMPACT	0.289378	1.56076
	STXBP5	0.225535	2.65178			TRAJ18	0.289343	0.788769
	ZBTB43	0.225491	1.28963			FCGR3A	0.289293	1.15696
	OR2M7	0.225426	0.590813			ZFP14	0.289281	0.601403
	AGBL4-IT1	0.225181	1.42512			ST8SIA4	0.289139	1.21504
	RAB33A	0.225143	0.705545			SDHAP1	0.289115	0.563237
	MIR3622A	0.225143	0.578601			DMC1	0.288902	1.62152
	FUCA1	0.22512	0.717026			PRKAB2	0.288828	1.68687
	LRRC37A	0.2251	0.409419			VPS37A	0.288665	0.493308
	FLT3LG	0.225066	0.987607			OVOS2	0.288586	0.407686
	MZT1	0.224941	0.728649			SLC12A8	0.288374	0.899143
	SERF1A	0.224831	0.710872			ANKRD10	0.288345	0.825918
	SLC10A7	0.224808	0.904208			ARSI	0.288278	1.52113
	TMEM159	0.224769	0.586326			CAMK2D	0.28808	0.832666
	NPRL3	0.22458	0.857378			LOC100170939	0.288045	0.396024
	SNORD105	0.224497	1.48572			SSBP2	0.288025	1.04101
	PCGF6	0.224422	2.36116			POMT1	0.287958	1.01017
	TMLHE	0.224231	0.738611			HOXD-AS2	0.287952	1.0295
	ZNRD1	0.224227	1.61401			NSRP1	0.287772	0.945559
	THAP2	0.224209	0.827103			POU2F1	0.287608	0.572857
	SERPINE3	0.224206	0.803722			F2RL2	0.287594	0.805153
	GCH1	0.224171	0.636263			UGDH-AS1	0.287571	1.05175
	LOC100506334	0.223987	0.927547			KIAA1958	0.287561	0.401377
	FLJ14186	0.223943	1.81883			PHIP	0.287539	0.852508
	AKNA	0.223884	1.04332			C19orf54	0.287412	1.33501
	FLJ14186	0.223878	1.04576			MIR3125	0.287294	0.639639
	ACVR1	0.223785	1.54133			PI4KA	0.287226	0.716064
	FBXW8	0.223677	1.10801			PLD3	0.287204	1.6522
	ZNF600	0.223648	0.990267			CEP350	0.287025	0.564808
	LOC100506758	0.223551	1.71888			FAM75C1	0.286922	0.873262
	NBPF14	0.223531	1.46849			MIR1293	0.28685	0.442056
	RN5S117	0.223495	0.496715			PSIMCT-1	0.286794	1.32865
	MTHFD2	0.223431	1.67859			RN5S49	0.286766	0.469746
	LOC100506934	0.223396	0.650693			BRIP1	0.286739	0.927597
	TMEM216	0.223385	0.712346			KATNAL2	0.2867	1.25568
	CNDP1	0.223299	0.664465			TOP2B	0.286555	2.40568
	CD3G	0.22329	1.35723			LOC729724	0.286522	0.905266
	ATP6V0A2	0.223233	0.963128			RAB3GAP1	0.286308	1.2432
	ATXN3	0.223196	1.07231			PLCL1	0.286164	1.94382
[truncated: 25,384 more rows]

[truncated: 85 more sheets: Figure 2b, Figure 2bbis, Figure 2btris, Figure 2d, Figure 2f, Figure 2g, Figure 3a, Figure 3b, Figure 3c, Figure 3d, Figure 3e, Figure 3f, Figure 3h, Figure 3i, Figure 4b, Figure 4c, Figure 4e, Figure 5b, Figure 5e, Figure 5g …]
